# Supplementary material for: Gastric cancer-derived LBP promotes liver metastasis by driving intrahepatic fibrotic pre-metastatic niche formation
Source: J Exp Clin Cancer Res. 2023 Oct 3;42:258. doi: 10.1186/s13046-023-02833-8 (PMC10546721; doi:10.1186/s13046-023-02833-8)
Supplement: Supplementary file 1 — Additional file 1. [file 13046_2023_2833_MOESM1_ESM.xlsx]

## Sheet: Adjacent NC VS Gastric cancer
ProbeName	GeneSymbol	pvalues	foldchange
LNCV6_142707_PI430048170	MAGEA6	0.000404778	0.00302874
LNCV6_138481_PI430048170	CTAG1B	0.00295581	0.00329109
LNCV6_136653_PI430048170	MAGEA12	0.000881791	0.00481883
LNCV6_136244_PI430048170	SERPINB3	0.000827884	0.00518843
LNCV6_143266_PI430048170	CST1	6.61e-11	0.0053006
LNCV6_128615_PI430048170	CTAG1A	0.00326312	0.00599702
LNCV6_133462_PI430048170	CTAG2	0.0137541	0.00615291
LNCV6_130254_PI430048170	GAGE8	0.336052	0.00645397
LNCV6_143269_PI430048170	CST4	9.76e-11	0.00652941
LNCV6_141721_PI430048170	ASB4	0.000863269	0.00685068
LNCV6_132135_PI430048170	NKX2-1	0.00751587	0.00686069
LNCV6_131493_PI430048170	XAGE1E	0.217555	0.00819251
LNCV6_139332_PI430048170	ALPPL2	2.89e-05	0.0087528
LNCV6_142703_PI430048170	MAGEA3	0.000625502	0.0098616
LNCV6_126853_PI430048170	COL10A1	8.01e-07	0.0118014
LNCV6_136041_PI430048170	KRT6B	0.000132911	0.0119537
LNCV6_74597_PI430048170	SPP1	9.07e-10	0.0129644
LNCV6_130221_PI430048170	DUSP9	0.00098946	0.0147965
LNCV6_141792_PI430048170	CEMIP	9.49e-15	0.0150177
LNCV6_141071_PI430048170	RHOXF2	0.113293	0.0177709
LNCV6_129006_PI430048170	PAGE2	0.0606724	0.0183312
LNCV6_142384_PI430048170	THBS4	0.000389821	0.0184084
LNCV6_136670_PI430048170	PTH2R	6.66e-05	0.0196409
LNCV6_130364_PI430048170	PRAME	5.06e-08	0.0198509
LNCV6_143420_PI430048170	PADI1	4.58e-05	0.0216675
LNCV6_136651_PI430048170	MAGEA10	0.0157163	0.0217715
LNCV6_92081_PI430048170	SFRP4	1.21e-05	0.0224489
LNCV6_137528_PI430048170	COMP	1.59e-05	0.0226917
LNCV6_136818_PI430048170	SMPX	0.000285766	0.0232253
LNCV6_135685_PI430048170	S100A7L2	0.0962118	0.0232719
LNCV6_140943_PI430048170	OSM	5.34e-09	0.0236138
LNCV6_139558_PI430048170	COX8C	0.165498	0.0261109
LNCV6_131395_PI430048170	KRTAP4-1	0.0100941	0.0271545
LNCV6_136243_PI430048170	SERPINB4	0.0604744	0.0281207
LNCV6_144649_PI430048170	THBS2	5.22e-10	0.0281846
LNCV6_58761_PI430048170	SLCO1B3	0.000384841	0.0286376
LNCV6_138971_PI430048170	NOX1	5.45e-05	0.029272
LNCV6_143267_PI430048170	CST2	1.45e-10	0.0296908
LNCV6_138578_PI430048170	AFP	0.849928	0.0300047
LNCV6_144159_PI430048170	KLK7	0.000122558	0.0301577
LNCV6_143745_PI430048170	CT45A7	0.161756	0.030189
LNCV6_132640_PI430048170	ADGRF4	1.4e-08	0.0308593
LNCV6_142779_PI430048170	IGFN1	0.00161739	0.0314774
LNCV6_137247_PI430048170	CSAG1	0.00491878	0.031679
LNCV6_139704_PI430048170	RHOXF2B	0.661477	0.0330476
LNCV6_128919_PI430048170	VCX3B	0.835304	0.0332137
LNCV6_138013_PI430048170	FAP	1.39e-10	0.0346129
LNCV6_131585_PI430048170	LY6D	0.0010571	0.0349501
LNCV6_142244_PI430048170	WNT2	1.02e-08	0.0350768
LNCV6_132235_PI430048170	SOHLH1	0.035237	0.0357529
LNCV6_135529_PI430048170	FNDC1	2.19e-07	0.0359758
LNCV6_133711_PI430048170	HCAR3	2.93e-05	0.0369358
LNCV6_132410_PI430048170	VCX3A	0.489906	0.0373734
LNCV6_59057_PI430048170	HOXC10	8.4e-08	0.0379136
LNCV6_122861_PI430048170	RARRES1	1.31e-11	0.0387565
LNCV6_129407_PI430048170	SULF1	2.64e-10	0.039508
LNCV6_131748_PI430048170	HOXA10	5.42e-16	0.0399385
LNCV6_141126_PI430048170	TNS4	1.23e-05	0.0410532
LNCV6_139774_PI430048170	GAD1	3.65e-10	0.0418347
LNCV6_101962_PI430048170	APOA2	0.291862	0.0419471
LNCV6_136040_PI430048170	KRT6A	0.000718992	0.0423229
LNCV6_128358_PI430048170	CLDN1	2.68e-15	0.042478
LNCV6_141281_PI430048170	HORMAD1	5.08e-05	0.0434499
LNCV6_137606_PI430048170	IL11	3.67e-06	0.043813
LNCV6_132638_PI430048170	FAM9C	0.184665	0.0448574
LNCV6_140225_PI430048170	C10orf99	0.0372329	0.0451244
LNCV6_137546_PI430048170	IL1A	3.01e-09	0.0456651
LNCV6_134983_PI430048170	PAGE1	0.0174551	0.0458381
LNCV6_132830_PI430048170	MAGEB2	0.883072	0.0462401
LNCV6_143733_PI430048170	COL8A1	6.43e-10	0.046337
LNCV6_145087_PI430048170	GAGE2C	0.0344624	0.046469
LNCV6_104351_PI430048170	MUC12	0.000923959	0.0465665
LNCV6_133712_PI430048170	HCAR2	0.000324562	0.0476766
LNCV6_66893_PI430048170	HOXD10	0.00018544	0.0477778
LNCV6_140693_PI430048170	IL6	2.42e-09	0.0478249
LNCV6_141116_PI430048170	PIWIL1	1.57e-06	0.0479235
LNCV6_81210_PI430048170	HDHD3	0.958564	0.048065
LNCV6_131749_PI430048170	HOXA13	5.72e-11	0.0482476
LNCV6_143444_PI430048170	SLC13A5	0.0135656	0.0485538
LNCV6_135763_PI430048170	TKTL1	0.0247277	0.049624
LNCV6_135600_PI430048170	GAGE7	0.0344162	0.0498294
LNCV6_135074_PI430048170	CLEC5A	6.11e-09	0.0501398
LNCV6_145348_PI430048170	IL13RA2	5.24e-09	0.0506723
LNCV6_130436_PI430048170	HOXA11	5.83e-10	0.0508014
LNCV6_144827_PI430048170	COL11A1	0.000254033	0.0509876
LNCV6_145665_PI430048170	INHBA	9.64e-11	0.0534304
LNCV6_129999_PI430048170	PPP1R1B	1.32e-05	0.0538266
LNCV6_143276_PI430048170	PCP4	0.00127432	0.0538643
LNCV6_128604_PI430048170	CHRNA3	0.0501085	0.0550639
LNCV6_119388_PI430048170	MMP7	1.38e-05	0.0594766
LNCV6_137340_PI430048170	SFRP2	0.00121083	0.059727
LNCV6_142164_PI430048170	SMYD1	0.932179	0.0599099
LNCV6_141333_PI430048170	IGF2BP3	9.72e-07	0.0601688
LNCV6_133626_PI430048170	SERPINE1	5.36e-11	0.0604958
LNCV6_131599_PI430048170	FAM83A	5.57e-09	0.060505
LNCV6_139772_PI430048170	HOXD11	0.00811298	0.0624667
LNCV6_119658_PI430048170	HOXC12	0.000365366	0.0628355
LNCV6_1672_PI430048170	WISP3	1.45e-07	0.0628551
LNCV6_143271_PI430048170	CST6	2.05e-05	0.0637254
LNCV6_127868_PI430048170	MARCO	0.000215902	0.064171
LNCV6_136286_PI430048170	STRA6	3.48e-08	0.0647022
LNCV6_128966_PI430048170	LBP	0.000189346	0.0649069
LNCV6_141047_PI430048170	RBP4	1.49e-06	0.0654949
LNCV6_139330_PI430048170	MAGEA9	0.0609163	0.0659531
LNCV6_140493_PI430048170	DPYSL5	0.00351355	0.0661753
LNCV6_90433_PI430048170	FN1	9.55e-08	0.0662906
LNCV6_139108_PI430048170	PPBP	0.0926932	0.0667555
LNCV6_129778_PI430048170	CCL7	0.000159637	0.0669959
LNCV6_137208_PI430048170	SPOCK1	8.93e-08	0.0687933
LNCV6_138176_PI430048170	CXCL8	6.12e-07	0.0704222
LNCV6_142709_PI430048170	MAGEA8	0.0436482	0.0710186
LNCV6_127792_PI430048170	EVX1	3.65e-05	0.0725576
LNCV6_144711_PI430048170	ISM1	1.65e-05	0.0726338
LNCV6_128973_PI430048170	KRT15	1.27e-05	0.0732151
LNCV6_59022_PI430048170	KRT6C	0.000223794	0.0738156
LNCV6_141866_PI430048170	MAGEC2	0.381135	0.0741935
LNCV6_134437_PI430048170	PROK2	0.000613815	0.0749575
LNCV6_140125_PI430048170	CD300E	6.06e-05	0.0759559
LNCV6_137444_PI430048170	TM4SF19	4.32e-08	0.0767332
LNCV6_132262_PI430048170	TUBB3	1.18e-12	0.0779193
LNCV6_141790_PI430048170	SAA4	9.31e-06	0.0787459
LNCV6_132130_PI430048170	UCN2	1.7e-08	0.0794537
LNCV6_143585_PI430048170	CLDN2	1.57e-08	0.0794971
LNCV6_139765_PI430048170	IBSP	0.000210142	0.0796425
LNCV6_127037_PI430048170	C4BPA	2.38e-06	0.079707
LNCV6_136650_PI430048170	MAGEA11	0.00437483	0.0814458
LNCV6_141571_PI430048170	DLX5	2.36e-05	0.0817949
LNCV6_133484_PI430048170	IL37	2.66e-05	0.0818116
LNCV6_136049_PI430048170	ADAM12	6.85e-07	0.0822778
LNCV6_138620_PI430048170	TNNI3	1.17e-05	0.0827675
LNCV6_139119_PI430048170	SLC7A10	0.119163	0.0829982
LNCV6_144809_PI430048170	CA10	0.492172	0.0830781
LNCV6_129607_PI430048170	MAGEA4	0.178891	0.0839034
LNCV6_143971_PI430048170	FTHL17	5.31e-05	0.0845669
LNCV6_139291_PI430048170	APLN	1.51e-06	0.0850296
LNCV6_145585_PI430048170	SCRG1	0.0330645	0.0860065
LNCV6_132936_PI430048170	SELE	9.26e-08	0.0860093
LNCV6_137105_PI430048170	ADAMTS2	9.01e-09	0.0861914
LNCV6_46756_PI430048170	PON1	0.00581198	0.0862717
LNCV6_132444_PI430048170	SDS	4.95e-12	0.0862884
LNCV6_23518_PI430048170	IGF2	0.000437197	0.0869314
LNCV6_128089_PI430048170	ELFN2	1.79e-06	0.0869619
LNCV6_135131_PI430048170	TNFRSF11B	1.59e-10	0.0871437
LNCV6_143010_PI430048170	ANXA8	1.65e-05	0.0897249
LNCV6_140877_PI430048170	KRT80	9.1e-07	0.0897334
LNCV6_142448_PI430048170	TDRD12	0.405046	0.0902858
LNCV6_138985_PI430048170	SOX14	0.00247938	0.0911846
LNCV6_136108_PI430048170	LYPD8	0.0120974	0.0917068
LNCV6_142606_PI430048170	PPAPDC1A	0.000221939	0.0929289
LNCV6_138983_PI430048170	SOX11	9.23e-05	0.0936909
LNCV6_50197_PI430048170	HOXA9	8.18e-08	0.0943964
LNCV6_144618_PI430048170	CXCL6	9.64e-07	0.0946819
LNCV6_103293_PI430048170	CRABP1	0.0284012	0.0947062
LNCV6_135561_PI430048170	COL12A1	3.53e-10	0.0953869
LNCV6_145413_PI430048170	PEG10	0.00880345	0.0966378
LNCV6_63008_PI430048170	ETV4	9.73e-09	0.0971431
LNCV6_142117_PI430048170	CTHRC1	2.33e-08	0.0971673
LNCV6_137550_PI430048170	AMBP	0.579707	0.0985492
LNCV6_135944_PI430048170	PRRX1	2.54e-09	0.0985848
LNCV6_132535_PI430048170	FGL1	0.418639	0.0995692
LNCV6_129335_PI430048170	APOC2	4.94e-06	0.0998415
LNCV6_140023_PI430048170	CPZ	2.06e-08	0.100105
LNCV6_134461_PI430048170	HOXC6	5.24e-10	0.100339
LNCV6_145658_PI430048170	HOXD9	1.87e-06	0.100674
LNCV6_137766_PI430048170	RAET1L	2.21e-07	0.10086
LNCV6_136090_PI430048170	LYPD1	3.07e-10	0.100902
LNCV6_129469_PI430048170	PLAC1	0.00176532	0.101326
LNCV6_132639_PI430048170	LGR6	1.05e-06	0.101514
LNCV6_139824_PI430048170	GRIN2D	5.93e-12	0.101979
LNCV6_143513_PI430048170	HOXB9	2.25e-09	0.103014
LNCV6_138191_PI430048170	VSNL1	8.78e-05	0.103059
LNCV6_143703_PI430048170	RFX8	8.15e-05	0.103665
LNCV6_144594_PI430048170	KRT14	1.28e-06	0.10368
LNCV6_130469_PI430048170	CEACAM6	7.77e-10	0.104071
LNCV6_106913_PI430048170	BGN	1.04e-08	0.104679
LNCV6_137168_PI430048170	PLA2G2A	2.13e-06	0.104884
LNCV6_139998_PI430048170	CT45A4	0.756243	0.10509
LNCV6_55421_PI430048170	IL24	0.000329855	0.105556
LNCV6_142506_PI430048170	LGSN	0.0110866	0.105882
LNCV6_72198_PI430048170	MMP11	9.34e-07	0.106154
LNCV6_128002_PI430048170	CALCA	0.0431399	0.106499
LNCV6_131641_PI430048170	TCP10L2	0.00905051	0.106711
LNCV6_130675_PI430048170	BAMBI	1.46e-06	0.106758
LNCV6_137077_PI430048170	CSF2	1.37e-06	0.107267
LNCV6_145369_PI430048170	CT83	0.000273303	0.107348
LNCV6_141867_PI430048170	MAGEC1	0.445354	0.109187
LNCV6_133692_PI430048170	ZIC5	2.73e-05	0.109238
LNCV6_55363_PI430048170	CHI3L1	2.04e-05	0.109576
LNCV6_137789_PI430048170	TNFAIP6	1.95e-06	0.1101
LNCV6_142381_PI430048170	THBS1	1.53e-09	0.110713
LNCV6_128041_PI430048170	COL7A1	1.89e-08	0.110771
LNCV6_131226_PI430048170	ULBP2	1.79e-06	0.111045
LNCV6_132469_PI430048170	MYBPHL	0.000392417	0.11152
LNCV6_140613_PI430048170	MSLN	1.38e-06	0.112152
LNCV6_126787_PI430048170	CHRDL2	0.000100141	0.112267
LNCV6_139138_PI430048170	MCEMP1	3.15e-07	0.112669
LNCV6_141734_PI430048170	CYP2W1	0.000603429	0.112933
LNCV6_144494_PI430048170	CARD14	2.06e-09	0.113128
LNCV6_131848_PI430048170	FRAS1	0.0013094	0.113307
LNCV6_136509_PI430048170	FEZF1	2.55e-07	0.113789
LNCV6_145118_PI430048170	MMP8	0.0206804	0.114749
LNCV6_133279_PI430048170	SAA1	0.00200364	0.116269
LNCV6_126659_PI430048170	KIF26B	1.12e-11	0.116423
LNCV6_130865_PI430048170	TWIST1	4.92e-06	0.117444
LNCV6_138577_PI430048170	OR2B6	0.000172157	0.11751
LNCV6_137658_PI430048170	MEDAG	3.01e-06	0.117802
LNCV6_129179_PI430048170	CCNE1	2.43e-05	0.118229
LNCV6_138823_PI430048170	CTCFL	0.276645	0.118326
LNCV6_143458_PI430048170	CNTNAP2	7.75e-06	0.118726
LNCV6_136269_PI430048170	NRK	0.101961	0.118934
LNCV6_142380_PI430048170	OBP2A	0.0017965	0.119533
LNCV6_128149_PI430048170	UCHL1	6.32e-07	0.119708
LNCV6_118510_PI430048170	S100A7	0.0668013	0.119789
LNCV6_142089_PI430048170	HOXC11	1.65e-10	0.119792
LNCV6_128657_PI430048170	SP8	0.000761033	0.119883
LNCV6_57427_PI430048170	CD44	1.53e-06	0.120267
LNCV6_144353_PI430048170	FPR2	5.32e-06	0.120307
LNCV6_133376_PI430048170	LEFTY1	0.0027363	0.121042
LNCV6_139027_PI430048170	ASCL1	0.00219899	0.121356
LNCV6_128562_PI430048170	DCAF4L2	0.685362	0.12146
LNCV6_108248_PI430048170	MUC5B	0.00229869	0.121772
LNCV6_139798_PI430048170	LY6G6D	0.0997277	0.121838
LNCV6_140569_PI430048170	MAEL	0.256296	0.122938
LNCV6_143591_PI430048170	CLDN4	5.89e-10	0.123034
LNCV6_58300_PI430048170	THY1	8.69e-10	0.123874
LNCV6_133366_PI430048170	S100A9	1.06e-05	0.124821
LNCV6_139028_PI430048170	ASCL2	7.12e-09	0.125235
LNCV6_131534_PI430048170	EBF2	8.23e-08	0.125473
LNCV6_140245_PI430048170	MMP13	2.53e-06	0.125631
LNCV6_143718_PI430048170	LGR5	0.00147918	0.125845
LNCV6_58105_PI430048170	MMP3	2.1e-06	0.126398
LNCV6_144155_PI430048170	KLK8	0.000102008	0.127489
LNCV6_129773_PI430048170	PF4V1	0.0018555	0.127831
LNCV6_144007_PI430048170	KRT5	0.067611	0.127885
LNCV6_131929_PI430048170	MUCL1	3.56e-06	0.127908
LNCV6_133568_PI430048170	MMP12	1.13e-05	0.128721
LNCV6_77587_PI430048170	LIN28B	0.274079	0.129138
LNCV6_139498_PI430048170	CDH16	0.000195723	0.130217
LNCV6_128673_PI430048170	EPHX4	3.84e-08	0.130705
LNCV6_138795_PI430048170	SLC28A3	1.71e-08	0.13086
LNCV6_137491_PI430048170	-	0.0164812	0.131478
LNCV6_143549_PI430048170	TREM2	9.4e-12	0.131504
LNCV6_143586_PI430048170	CLDN3	5.19e-10	0.131687
LNCV6_92138_PI430048170	ESM1	5.56e-09	0.131702
LNCV6_125570_PI430048170	WISP1	9.73e-08	0.131749
LNCV6_130468_PI430048170	CEACAM7	3.54e-08	0.131861
LNCV6_128241_PI430048170	EREG	1.28e-06	0.132575
LNCV6_144156_PI430048170	KLK9	0.00383829	0.133734
LNCV6_140505_PI430048170	GJB7	0.00514746	0.133901
LNCV6_144012_PI430048170	FAM132B	8.5e-08	0.133914
LNCV6_145761_PI430048170	PRSS21	0.00696088	0.134372
LNCV6_129592_PI430048170	PPP2R2C	2.26e-05	0.135667
LNCV6_128933_PI430048170	HTR2C	0.00437937	0.135878
LNCV6_134114_PI430048170	VGF	0.0957321	0.13672
LNCV6_144754_PI430048170	KLK12	0.178062	0.137024
LNCV6_145077_PI430048170	ZNF469	5.08e-08	0.137832
LNCV6_140724_PI430048170	FOXS1	8.08e-09	0.137965
LNCV6_143723_PI430048170	CAMKV	0.0083999	0.138014
LNCV6_140466_PI430048170	FABP6	0.000252077	0.138445
LNCV6_129141_PI430048170	S100A3	2.44e-09	0.139499
LNCV6_136526_PI430048170	TFAP2C	9.07e-06	0.139513
LNCV6_89279_PI430048170	SLC11A1	1.52e-07	0.139542
LNCV6_136799_PI430048170	HS6ST2	1.12e-05	0.139606
LNCV6_144763_PI430048170	SERPINA6	0.0450386	0.140655
LNCV6_125055_PI430048170	TFPI2	2.2e-08	0.140656
LNCV6_62916_PI430048170	GRB7	0.0021148	0.140814
LNCV6_135650_PI430048170	ATP6V1C2	1.37e-06	0.141145
LNCV6_128049_PI430048170	H2BFWT	0.0102581	0.141214
LNCV6_142044_PI430048170	KCNC2	0.615265	0.141336
LNCV6_138350_PI430048170	HOXB13	7.29e-08	0.143187
LNCV6_144008_PI430048170	KRT4	0.00142702	0.143229
LNCV6_132225_PI430048170	MFAP2	2.13e-07	0.143494
LNCV6_134239_PI430048170	ASB5	0.105231	0.143498
LNCV6_142382_PI430048170	HOTS	1.97e-08	0.144124
LNCV6_145307_PI430048170	ADRA2C	9.64e-06	0.144332
LNCV6_132447_PI430048170	NLRP7	0.0892283	0.14463
LNCV6_145517_PI430048170	ATP6V1B1	5.63e-05	0.145217
LNCV6_127103_PI430048170	FKBP10	1.82e-11	0.145306
LNCV6_83825_PI430048170	TNFRSF12A	1.16e-11	0.145364
LNCV6_140973_PI430048170	ABCA12	0.00428116	0.146137
LNCV6_127777_PI430048170	HES2	3.97e-05	0.147007
LNCV6_130823_PI430048170	PDGFRL	4.48e-06	0.147092
LNCV6_144517_PI430048170	PGAP3	0.00747382	0.14717
LNCV6_136022_PI430048170	NGB	0.0928187	0.147328
LNCV6_130937_PI430048170	CRLF1	0.00834091	0.148233
LNCV6_136061_PI430048170	VTN	0.275572	0.14837
LNCV6_129687_PI430048170	KLK10	0.000145042	0.1484
LNCV6_140464_PI430048170	EGR4	1.56e-06	0.148827
LNCV6_136497_PI430048170	XAGE5	0.697454	0.149469
LNCV6_131950_PI430048170	MYADML2	3.34e-05	0.149524
LNCV6_136816_PI430048170	NEB	0.00024166	0.150695
LNCV6_82254_PI430048170	CSAG3	0.0205263	0.151143
LNCV6_135248_PI430048170	AKR1C4	0.000114848	0.151151
LNCV6_135512_PI430048170	DCX	0.00386899	0.151176
LNCV6_142598_PI430048170	DNMT3B	6.79e-10	0.151306
LNCV6_137797_PI430048170	NID2	1.18e-09	0.15135
LNCV6_132378_PI430048170	HOXB8	0.00068485	0.151823
LNCV6_132195_PI430048170	LIF	1.07e-10	0.152728
LNCV6_143583_PI430048170	OGDHL	0.021239	0.152748
LNCV6_143340_PI430048170	SHC4	4.29e-06	0.153206
LNCV6_65687_PI430048170	PKDCC	6.68e-10	0.15324
LNCV6_141568_PI430048170	DLX6	0.000915992	0.154168
LNCV6_130527_PI430048170	MMP10	0.000760485	0.154618
LNCV6_110681_PI430048170	GRB14	7.75e-05	0.154702
LNCV6_134458_PI430048170	TMEM158	3.84e-09	0.154809
LNCV6_133530_PI430048170	KCND2	2.01e-08	0.154857
LNCV6_133132_PI430048170	STC2	2.59e-08	0.154949
LNCV6_104292_PI430048170	CEACAM4	6.51e-09	0.155093
LNCV6_128345_PI430048170	RTP3	0.116051	0.155914
LNCV6_145253_PI430048170	INHBB	1.15e-07	0.156321
LNCV6_140236_PI430048170	CORIN	0.000733376	0.156369
LNCV6_131667_PI430048170	DACT2	0.361658	0.156645
LNCV6_142040_PI430048170	HAS1	0.000153957	0.156856
LNCV6_145123_PI430048170	MMP1	0.000260869	0.157599
LNCV6_136796_PI430048170	ANOS1	3.74e-06	0.157603
LNCV6_135789_PI430048170	LAMA1	0.11595	0.157607
LNCV6_144347_PI430048170	RAET1G	3.44e-07	0.157842
LNCV6_135813_PI430048170	IRG1	0.00172331	0.15822
LNCV6_143122_PI430048170	PAEP	0.013579	0.158339
LNCV6_142751_PI430048170	FAM19A5	2.84e-07	0.158403
LNCV6_142894_PI430048170	EPHB1	2.51e-06	0.15958
LNCV6_132346_PI430048170	HOXB6	1.56e-10	0.159865
LNCV6_127578_PI430048170	MYBPH	1.04e-05	0.161115
LNCV6_140472_PI430048170	C3orf67	0.000598576	0.161759
LNCV6_73980_PI430048170	MFI2	4.65e-08	0.162182
LNCV6_127413_PI430048170	ASPN	4.2e-05	0.163326
LNCV6_136767_PI430048170	PITX2	0.000381779	0.163908
LNCV6_139825_PI430048170	HEYL	8.01e-06	0.16403
LNCV6_142500_PI430048170	PAX9	1.92e-07	0.1648
LNCV6_133248_PI430048170	ITGBL1	0.00222627	0.164818
LNCV6_137576_PI430048170	NPPB	0.704315	0.164916
LNCV6_129155_PI430048170	GABRD	1.12e-11	0.164945
LNCV6_141888_PI430048170	SBSN	7.73e-05	0.165224
LNCV6_139924_PI430048170	ZNF556	0.00284935	0.165614
LNCV6_71441_PI430048170	PHACTR3	0.0510226	0.165895
LNCV6_127989_PI430048170	PLAU	2.11e-09	0.166344
LNCV6_131584_PI430048170	LY6E	1.11e-08	0.166844
LNCV6_126727_PI430048170	KREMEN2	8.76e-06	0.166896
LNCV6_127284_PI430048170	DPPA3	0.215373	0.166974
LNCV6_127131_PI430048170	ERBB2	0.00580957	0.167118
LNCV6_138570_PI430048170	COX6B2	0.000134126	0.167724
LNCV6_126946_PI430048170	EPHX3	3.08e-06	0.167937
LNCV6_143307_PI430048170	MKRN3	0.0180271	0.167979
LNCV6_127816_PI430048170	KCNQ3	1.3e-08	0.16845
LNCV6_131816_PI430048170	C19orf81	0.0110498	0.169251
LNCV6_138527_PI430048170	ANGPTL7	0.0546533	0.169334
LNCV6_131520_PI430048170	CHST13	5.54e-06	0.169589
LNCV6_134383_PI430048170	DNAH2	1.97e-08	0.170547
LNCV6_136214_PI430048170	AQP9	8.55e-06	0.170928
LNCV6_117273_PI430048170	PMEPA1	1.46e-08	0.170972
LNCV6_141446_PI430048170	IGFBP1	3.33e-05	0.171029
LNCV6_65038_PI430048170	RCN3	5.74e-09	0.17129
LNCV6_144738_PI430048170	RSPO4	0.00396516	0.17136
LNCV6_137544_PI430048170	IL1B	0.071827	0.171646
LNCV6_54797_PI430048170	S100A8	0.000122091	0.171752
LNCV6_136492_PI430048170	SP6	3.62e-05	0.172223
LNCV6_145709_PI430048170	ECEL1	3.19e-05	0.173172
LNCV6_128699_PI430048170	VWA1	2.39e-10	0.173319
LNCV6_130790_PI430048170	APOH	0.170689	0.174107
LNCV6_137722_PI430048170	CDH3	1.07e-09	0.174989
LNCV6_55967_PI430048170	ITIH2	0.138987	0.176416
LNCV6_134063_PI430048170	NEU4	2.89e-07	0.176614
LNCV6_121991_PI430048170	COL6A3	1.28e-06	0.17684
LNCV6_136946_PI430048170	SLC25A31	0.617275	0.177207
LNCV6_145222_PI430048170	PDZRN4	0.34293	0.177405
LNCV6_139531_PI430048170	FBXO32	1.03e-05	0.179205
LNCV6_127821_PI430048170	ZNF365	1.8e-05	0.179945
LNCV6_127268_PI430048170	DDIT4L	0.00159694	0.180266
LNCV6_143504_PI430048170	HOXB5	1.11e-10	0.181063
LNCV6_138913_PI430048170	C1orf110	0.00479914	0.181066
LNCV6_129427_PI430048170	LMO1	0.158481	0.181528
LNCV6_134037_PI430048170	NEUROD2	0.363217	0.182217
LNCV6_129417_PI430048170	CSTL1	9.44e-06	0.18267
LNCV6_129231_PI430048170	B4GALNT4	4.53e-05	0.183044
LNCV6_142895_PI430048170	EPHB2	3.35e-09	0.18313
LNCV6_143551_PI430048170	CLEC2L	0.00567317	0.183343
LNCV6_127561_PI430048170	LIPC	0.00893823	0.183595
LNCV6_120855_PI430048170	COL1A1	5.9e-07	0.183658
LNCV6_142937_PI430048170	NNMT	1.04e-07	0.18399
LNCV6_97152_PI430048170	NMU	3.94e-05	0.184677
LNCV6_102651_PI430048170	WNT5A	3.14e-07	0.186564
LNCV6_141921_PI430048170	RALYL	0.165914	0.186623
LNCV6_139687_PI430048170	SPRR2A	0.0508527	0.187099
LNCV6_134217_PI430048170	TLX1	5.35e-05	0.187233
LNCV6_131934_PI430048170	JPH1	1.53e-08	0.187465
LNCV6_128982_PI430048170	NAA11	0.295468	0.18812
LNCV6_144099_PI430048170	COL3A1	7.47e-07	0.188376
LNCV6_129957_PI430048170	TIMP1	8.41e-10	0.188417
LNCV6_128518_PI430048170	RHCG	0.00045914	0.188748
LNCV6_140891_PI430048170	GFPT2	0.000161498	0.189748
LNCV6_139392_PI430048170	CRABP2	8e-08	0.189988
LNCV6_143943_PI430048170	ABCC11	0.0154706	0.190241
LNCV6_144611_PI430048170	TUBB2B	0.0198114	0.19033
LNCV6_144905_PI430048170	IDO1	0.000737423	0.190427
LNCV6_129198_PI430048170	MEOX2	0.00155919	0.190895
LNCV6_130482_PI430048170	CHST6	1.28e-07	0.191145
LNCV6_130635_PI430048170	SPACA7	0.507593	0.191546
LNCV6_128393_PI430048170	KRT36	0.00113697	0.191548
LNCV6_144933_PI430048170	COL4A1	1.18e-12	0.192204
LNCV6_139265_PI430048170	FAM26E	7.69e-09	0.192474
LNCV6_138286_PI430048170	PCDHB6	0.0115915	0.192701
LNCV6_137451_PI430048170	APOBEC3A	0.000429085	0.192849
LNCV6_128599_PI430048170	SUCNR1	2.63e-07	0.194007
LNCV6_128235_PI430048170	SEMA6B	1.27e-08	0.19401
LNCV6_138119_PI430048170	SERPINH1	2.53e-10	0.194356
LNCV6_98753_PI430048170	ART3	0.0549429	0.194543
LNCV6_137125_PI430048170	MSX2	4.5e-08	0.194976
LNCV6_138806_PI430048170	DMRTA2	0.000262853	0.195989
LNCV6_142732_PI430048170	ADAMTS4	6.44e-07	0.196308
LNCV6_120720_PI430048170	CCL3	1.23e-05	0.196422
LNCV6_135351_PI430048170	PASD1	0.129767	0.19678
LNCV6_130588_PI430048170	ELAVL3	0.845106	0.197576
LNCV6_143596_PI430048170	GPR176	1.33e-08	0.198277
LNCV6_145727_PI430048170	SPINK4	0.00542582	0.198416
LNCV6_131818_PI430048170	CPXM1	1.32e-07	0.199742
LNCV6_134423_PI430048170	KRTAP13-2	0.0576632	0.199755
LNCV6_137404_PI430048170	CT47A11	0.0261178	0.200935
LNCV6_135802_PI430048170	MIEN1	0.0242059	0.201149
LNCV6_137490_PI430048170	OLR1	8.46e-07	0.202096
LNCV6_137071_PI430048170	STK31	0.00625027	0.202296
LNCV6_116005_PI430048170	NOS2	0.00182323	0.202424
LNCV6_127378_PI430048170	ILDR1	2.09e-09	0.202706
LNCV6_137056_PI430048170	NKX2-5	0.286768	0.202903
LNCV6_92589_PI430048170	TMEM45A	0.0118933	0.203285
LNCV6_140649_PI430048170	VSTM2B	0.026432	0.203569
LNCV6_138713_PI430048170	TCHHL1	0.117353	0.203777
LNCV6_143662_PI430048170	DNAJC12	0.00146383	0.204357
LNCV6_136896_PI430048170	CXCL10	4.2e-05	0.204553
LNCV6_140827_PI430048170	NKX3-2	0.287528	0.204768
LNCV6_136810_PI430048170	TBX15	1.1e-08	0.205699
LNCV6_136730_PI430048170	FCAR	0.000520325	0.205757
LNCV6_134159_PI430048170	PRR19	3.17e-06	0.205858
LNCV6_144131_PI430048170	PADI2	1.52e-07	0.205923
LNCV6_143574_PI430048170	IGFL1	0.00209291	0.206437
LNCV6_133240_PI430048170	DAPL1	0.00542275	0.20755
LNCV6_129951_PI430048170	SLN	0.00225433	0.208035
LNCV6_133974_PI430048170	ANTXR1	3.19e-06	0.208739
LNCV6_133396_PI430048170	MGAM2	4.74e-06	0.208794
LNCV6_145337_PI430048170	MATN3	0.000170682	0.209216
LNCV6_126930_PI430048170	LGALS12	0.762836	0.210167
LNCV6_144125_PI430048170	HP	0.259593	0.210442
LNCV6_144243_PI430048170	FSCN1	4.74e-08	0.210958
LNCV6_142490_PI430048170	NKD2	0.000774904	0.211075
LNCV6_74969_PI430048170	TDO2	0.00531036	0.211521
LNCV6_136503_PI430048170	XAGE3	0.378049	0.211594
LNCV6_133216_PI430048170	ACTL8	0.215341	0.211737
LNCV6_141187_PI430048170	CCL3L1	2.77e-05	0.212296
LNCV6_145634_PI430048170	TNFRSF6B	0.00832152	0.212318
LNCV6_128320_PI430048170	PDE3A	0.00070121	0.212398
LNCV6_67926_PI430048170	HOXB7	5.35e-12	0.21262
LNCV6_67818_PI430048170	SFTA2	0.0128686	0.212797
LNCV6_142179_PI430048170	MEGF10	0.0386849	0.21284
LNCV6_118484_PI430048170	FAM72C	3.5e-08	0.213101
LNCV6_143908_PI430048170	GPRIN1	1.79e-09	0.213322
LNCV6_139980_PI430048170	SLC2A3	7.49e-05	0.214114
LNCV6_138643_PI430048170	SPRR2D	0.1458	0.214158
LNCV6_130594_PI430048170	PAGE4	0.272612	0.214191
LNCV6_142296_PI430048170	RNASE2	4.14e-08	0.214253
LNCV6_141494_PI430048170	AHNAK2	0.000512859	0.214459
LNCV6_135331_PI430048170	TDRD1	0.844476	0.21447
LNCV6_140435_PI430048170	COL9A3	0.00304828	0.214653
LNCV6_141352_PI430048170	NTS	0.044426	0.214942
LNCV6_142964_PI430048170	RASGEF1A	2.52e-09	0.215163
LNCV6_137047_PI430048170	ARID3A	0.00489792	0.215182
LNCV6_130421_PI430048170	FGF18	1.33e-06	0.215249
LNCV6_141322_PI430048170	BEAN1	0.00633717	0.215532
LNCV6_107273_PI430048170	FAM183A	8.07e-05	0.216557
LNCV6_132902_PI430048170	F12	1.03e-06	0.216654
LNCV6_144617_PI430048170	ADAMTS14	1.3e-09	0.216892
LNCV6_130259_PI430048170	NMUR2	0.0368368	0.217231
LNCV6_141348_PI430048170	CAP2	7.4e-05	0.217257
LNCV6_145467_PI430048170	ADGRF2	0.00909692	0.217354
LNCV6_136712_PI430048170	TNNC2	2.5e-06	0.217554
LNCV6_113360_PI430048170	MAGEA1	0.00161312	0.217759
LNCV6_128511_PI430048170	LZTS1	1.43e-08	0.218186
LNCV6_141393_PI430048170	CT55	0.00178843	0.218283
LNCV6_132347_PI430048170	GPR87	0.000149664	0.21869
LNCV6_130825_PI430048170	PDGFRB	6.25e-08	0.218701
LNCV6_134855_PI430048170	C12orf56	0.121918	0.21878
LNCV6_142970_PI430048170	SYNDIG1	0.000544278	0.218814
LNCV6_137484_PI430048170	ACTBL2	0.00116007	0.219335
LNCV6_127454_PI430048170	CXCL9	0.000343323	0.219413
LNCV6_127557_PI430048170	LIPG	3.09e-08	0.219632
LNCV6_145267_PI430048170	PRDM13	0.0701444	0.220029
LNCV6_136729_PI430048170	CSN1S1	0.107281	0.220078
LNCV6_127336_PI430048170	ARSI	0.000155628	0.2201
LNCV6_135520_PI430048170	TMSB15A	9.09e-08	0.220345
LNCV6_140884_PI430048170	NWD2	0.00385758	0.220517
LNCV6_58312_PI430048170	TRIM29	0.00027313	0.22068
LNCV6_134465_PI430048170	HOXC9	4.99e-06	0.220728
LNCV6_141440_PI430048170	EPPK1	9.44e-12	0.22144
LNCV6_134638_PI430048170	FMO1	0.00813989	0.221451
LNCV6_140358_PI430048170	MGP	0.00858096	0.221633
LNCV6_65647_PI430048170	QPCT	1.54e-07	0.221852
LNCV6_128678_PI430048170	ARHGAP39	2.65e-12	0.221988
LNCV6_130942_PI430048170	FCGR2C	3.03e-09	0.222227
LNCV6_141951_PI430048170	AHSG	0.237956	0.223015
LNCV6_137608_PI430048170	CILP2	3.01e-06	0.224148
LNCV6_136264_PI430048170	-	2.38e-09	0.224209
LNCV6_137310_PI430048170	BPIFB4	0.0677558	0.224502
LNCV6_132404_PI430048170	CDX1	2.1e-06	0.224631
LNCV6_132080_PI430048170	VCY1B	0.0940388	0.224666
LNCV6_140589_PI430048170	SHOX2	9.78e-07	0.225065
LNCV6_144661_PI430048170	CDX2	1.11e-05	0.225593
LNCV6_129360_PI430048170	TTYH3	3.16e-11	0.22608
LNCV6_135032_PI430048170	SLC44A5	0.00220147	0.226339
LNCV6_129684_PI430048170	KLK15	0.00482873	0.226459
LNCV6_137328_PI430048170	LRFN4	4.41e-10	0.226674
LNCV6_144718_PI430048170	C5AR1	6.77e-07	0.226807
LNCV6_131828_PI430048170	DYNC1I1	0.000444283	0.226857
LNCV6_143546_PI430048170	CARTPT	0.0711136	0.227706
LNCV6_127071_PI430048170	KIF14	1.05e-07	0.227788
LNCV6_132359_PI430048170	CREG2	0.000349658	0.228055
LNCV6_129820_PI430048170	LRRC15	0.178763	0.229001
LNCV6_136815_PI430048170	TMEM52B	1.01e-07	0.229176
LNCV6_130773_PI430048170	DHRS2	0.140358	0.229181
LNCV6_140502_PI430048170	GJB3	5.9e-07	0.229363
LNCV6_130293_PI430048170	BAAT	0.00154204	0.229915
LNCV6_62929_PI430048170	TOP2A	6.08e-06	0.229988
LNCV6_130646_PI430048170	ISLR	0.000123058	0.230154
LNCV6_136158_PI430048170	SNAI1	2.31e-12	0.230284
LNCV6_126899_PI430048170	NFE2	0.00109977	0.230439
LNCV6_130124_PI430048170	NKAIN2	0.0020511	0.230975
LNCV6_133923_PI430048170	MUC2	0.000654411	0.232616
LNCV6_131266_PI430048170	LILRA6	1.29e-07	0.233242
LNCV6_144335_PI430048170	GEM	8.34e-08	0.233505
LNCV6_135870_PI430048170	SCEL	0.00440917	0.233775
LNCV6_129814_PI430048170	NANOS2	0.0933938	0.234484
LNCV6_143346_PI430048170	GAPDHS	0.00555938	0.235078
LNCV6_136964_PI430048170	FAM83D	1.82e-09	0.235267
LNCV6_128517_PI430048170	TBX5	0.00365672	0.235627
LNCV6_128877_PI430048170	IER5L	1.26e-09	0.236055
LNCV6_145694_PI430048170	GPRC5A	5.47e-07	0.236248
LNCV6_134376_PI430048170	HAND2	0.336785	0.236288
LNCV6_137405_PI430048170	DPYSL4	0.00586497	0.236738
LNCV6_144731_PI430048170	WDR72	2.3e-06	0.237019
LNCV6_135071_PI430048170	GREM1	0.00542568	0.237385
LNCV6_132136_PI430048170	UBE2C	5.36e-07	0.237643
LNCV6_133422_PI430048170	OR2T27	0.438924	0.237931
LNCV6_137049_PI430048170	HSD11B1	1.68e-05	0.238521
LNCV6_140399_PI430048170	FAM155A	0.00222889	0.238651
LNCV6_145206_PI430048170	CCL2	8.9e-07	0.238722
LNCV6_130121_PI430048170	F2RL2	8.28e-06	0.23884
LNCV6_144319_PI430048170	SSX1	0.00440503	0.239161
LNCV6_132589_PI430048170	LAIR2	9.74e-05	0.239548
LNCV6_76017_PI430048170	TGFBI	3.71e-09	0.239626
LNCV6_92819_PI430048170	SCHIP1	2.87e-07	0.239998
LNCV6_131998_PI430048170	CDA	7.32e-07	0.240084
LNCV6_145569_PI430048170	BPI	7.99e-06	0.240481
LNCV6_131778_PI430048170	KCNG1	0.0403506	0.240637
LNCV6_141857_PI430048170	PI3	0.00112454	0.241397
LNCV6_130934_PI430048170	LUM	8.38e-08	0.241474
LNCV6_137113_PI430048170	ADAMTS9	3.02e-12	0.241563
LNCV6_130310_PI430048170	IL20RB	1.95e-06	0.241642
LNCV6_139046_PI430048170	DKK1	0.00214334	0.242016
LNCV6_138657_PI430048170	OLFML2B	3.31e-07	0.242403
LNCV6_129025_PI430048170	GAS1	0.00154079	0.242611
LNCV6_104053_PI430048170	SERPINB5	4.76e-07	0.243162
LNCV6_106664_PI430048170	RUNX2	0.0079415	0.243564
LNCV6_145524_PI430048170	ATP10B	8.73e-05	0.243705
LNCV6_131807_PI430048170	TG	0.000993688	0.243844
LNCV6_129518_PI430048170	SLC35D3	0.91989	0.244066
LNCV6_137804_PI430048170	CALB2	0.0115848	0.24439
LNCV6_129500_PI430048170	CD248	4.06e-07	0.244503
LNCV6_141931_PI430048170	COL5A3	1.89e-06	0.244593
LNCV6_145574_PI430048170	SERPINA3	0.0364384	0.244898
LNCV6_127136_PI430048170	ALX1	0.0101922	0.245068
LNCV6_141010_PI430048170	LGALS7	0.00981676	0.245195
LNCV6_130441_PI430048170	OSMR	2.49e-07	0.246364
LNCV6_120047_PI430048170	COL4A2	1.01e-07	0.246451
LNCV6_134140_PI430048170	WDR66	8.35e-07	0.24653
LNCV6_127889_PI430048170	LILRA5	4.14e-07	0.247074
LNCV6_46890_PI430048170	CHST1	1.17e-07	0.247217
LNCV6_143806_PI430048170	ROS1	0.313203	0.247443
LNCV6_126098_PI430048170	SERPINA7	0.816748	0.24751
LNCV6_138584_PI430048170	SLCO1A2	1.08e-05	0.247525
LNCV6_127411_PI430048170	BEST3	0.00380223	0.247963
LNCV6_142661_PI430048170	ANXA13	2.53e-06	0.24842
LNCV6_127464_PI430048170	HSPB3	0.00298649	0.248657
LNCV6_144627_PI430048170	LGI2	0.000425924	0.248659
LNCV6_138500_PI430048170	HTRA3	1.47e-06	0.248989
LNCV6_133358_PI430048170	S100A2	2.43e-07	0.249129
LNCV6_134298_PI430048170	BCAN	0.00127561	0.249359
LNCV6_117474_PI430048170	BEX1	0.581533	0.249464
LNCV6_137622_PI430048170	CHN1	2.51e-08	0.249801
LNCV6_78832_PI430048170	PON2	1.94e-09	0.249907
LNCV6_145649_PI430048170	HOXD3	6.28e-05	0.250009
LNCV6_138526_PI430048170	ANGPTL4	0.00199415	0.250614
LNCV6_135027_PI430048170	RFC3	1.12e-05	0.250742
LNCV6_133108_PI430048170	TFF3	1.03e-05	0.250767
LNCV6_145428_PI430048170	ASGR1	1.73e-05	0.251372
LNCV6_144567_PI430048170	CENPW	9.55e-07	0.251457
LNCV6_136457_PI430048170	S100A12	0.00665586	0.25181
LNCV6_131817_PI430048170	CPXM2	0.00147588	0.252243
LNCV6_139040_PI430048170	CXCL1	0.000213645	0.252485
LNCV6_133471_PI430048170	NTSR1	0.00172569	0.252966
LNCV6_135340_PI430048170	VCAN	1.46e-07	0.252971
LNCV6_144873_PI430048170	DPYSL3	0.000361036	0.253126
LNCV6_142714_PI430048170	GPNMB	1.37e-06	0.254084
LNCV6_140420_PI430048170	ISG15	1.39e-05	0.254126
LNCV6_128500_PI430048170	POP4	0.0382168	0.254405
LNCV6_111484_PI430048170	C5orf58	0.502096	0.254732
LNCV6_137089_PI430048170	REG3G	0.776818	0.254855
LNCV6_93197_PI430048170	NAB2	1.17e-05	0.255353
LNCV6_141380_PI430048170	ONECUT2	3.47e-05	0.25568
LNCV6_145489_PI430048170	THSD7B	0.045794	0.255715
LNCV6_135925_PI430048170	BIRC7	8.02e-05	0.255911
LNCV6_143263_PI430048170	CHSY3	2.17e-09	0.255941
LNCV6_126812_PI430048170	LUZP2	0.00240614	0.256014
LNCV6_144536_PI430048170	CCL18	0.00053001	0.257078
LNCV6_134896_PI430048170	SERPINF2	8.52e-05	0.257169
LNCV6_129543_PI430048170	CILP	0.299851	0.257368
LNCV6_145660_PI430048170	GAL	0.0104886	0.257412
LNCV6_145203_PI430048170	PCSK9	0.0296672	0.257531
LNCV6_141929_PI430048170	COL5A1	3.96e-06	0.257575
LNCV6_142368_PI430048170	GRPR	0.0161298	0.257609
LNCV6_133317_PI430048170	KCNF1	0.00186928	0.25772
LNCV6_71309_PI430048170	SULF2	3.65e-08	0.257746
LNCV6_144530_PI430048170	BCL2A1	1.45e-05	0.25777
LNCV6_139497_PI430048170	CDH17	3.88e-07	0.257919
LNCV6_138953_PI430048170	CT47B1	0.206684	0.258227
LNCV6_131365_PI430048170	LRRC32	1.84e-06	0.258381
LNCV6_142120_PI430048170	TCP10	0.205928	0.258454
LNCV6_140654_PI430048170	HPR	0.214869	0.259145
LNCV6_142269_PI430048170	STAC	0.000130893	0.259229
LNCV6_135234_PI430048170	NCF2	5.18e-08	0.259655
LNCV6_144194_PI430048170	FANCB	1.14e-05	0.259844
LNCV6_135154_PI430048170	VTCN1	0.153633	0.259912
LNCV6_128244_PI430048170	RAB3B	9.66e-05	0.259974
LNCV6_127476_PI430048170	SNX10	6.17e-09	0.260361
LNCV6_128199_PI430048170	RAB31	9.5e-08	0.260612
LNCV6_128248_PI430048170	FAM72A	1.57e-07	0.260837
LNCV6_127511_PI430048170	COL22A1	0.0929213	0.26085
LNCV6_140322_PI430048170	LAMP5	0.00021816	0.26103
LNCV6_133642_PI430048170	TMEM130	0.0315938	0.261537
LNCV6_141354_PI430048170	PTGES3L	1.12e-08	0.261697
LNCV6_131292_PI430048170	LPPR4	5.42e-07	0.262511
LNCV6_50120_PI430048170	FCGR1A	1.54e-07	0.262614
LNCV6_141624_PI430048170	RNF24	1.45e-11	0.262699
LNCV6_132720_PI430048170	IQCD	0.000111219	0.263321
LNCV6_130349_PI430048170	AGT	9.96e-06	0.263342
LNCV6_139654_PI430048170	PHYHIP	0.000411834	0.263385
LNCV6_132365_PI430048170	HOXB3	1.73e-08	0.264705
LNCV6_139959_PI430048170	FCGR3B	2.77e-07	0.264806
LNCV6_131515_PI430048170	CTSK	7.87e-07	0.266009
LNCV6_120732_PI430048170	STARD3	0.0396725	0.26608
LNCV6_140131_PI430048170	EPHA3	0.0149126	0.266657
LNCV6_140034_PI430048170	NAV3	0.038148	0.266778
LNCV6_137416_PI430048170	MEST	2.39e-11	0.266964
LNCV6_132612_PI430048170	SERPINA10	0.00120068	0.266983
LNCV6_142628_PI430048170	APOC1	1.64e-05	0.267142
LNCV6_143890_PI430048170	NOXO1	5.94e-05	0.267366
LNCV6_80959_PI430048170	CTSL	8.64e-09	0.268239
LNCV6_128456_PI430048170	ALB	0.171047	0.268305
LNCV6_139188_PI430048170	ASS1	3.79e-07	0.268633
LNCV6_127560_PI430048170	C19orf45	0.000202515	0.268973
LNCV6_134594_PI430048170	IL17B	1.94e-06	0.268999
LNCV6_133579_PI430048170	PCDHB14	2.57e-09	0.269509
LNCV6_130446_PI430048170	LRP8	7.76e-08	0.26953
LNCV6_140815_PI430048170	KRTAP5-5	0.00268916	0.269803
LNCV6_144691_PI430048170	PRR7	4.57e-10	0.27021
LNCV6_132771_PI430048170	IGFL2	5.65e-06	0.270731
LNCV6_145297_PI430048170	HIST1H2BG	0.000561783	0.270923
LNCV6_141009_PI430048170	GPX8	4.94e-08	0.271504
LNCV6_133867_PI430048170	NOTUM	0.590482	0.27162
LNCV6_127098_PI430048170	CELSR3	7.1e-09	0.271662
LNCV6_141068_PI430048170	GDF5	0.000188027	0.271794
LNCV6_96869_PI430048170	GGH	3.74e-07	0.272111
LNCV6_129674_PI430048170	TPX2	9.36e-07	0.272315
LNCV6_111845_PI430048170	PCOLCE	5.74e-05	0.272421
LNCV6_134709_PI430048170	MORN5	0.478389	0.272886
LNCV6_142015_PI430048170	FLNC	0.0764037	0.272912
LNCV6_143562_PI430048170	JUP	6.88e-05	0.27298
LNCV6_133291_PI430048170	SAA2	0.00604497	0.273071
LNCV6_133915_PI430048170	OVCH2	0.669165	0.273251
LNCV6_141199_PI430048170	MMP14	8.99e-09	0.273441
LNCV6_131711_PI430048170	BICC1	4.21e-06	0.273521
LNCV6_142392_PI430048170	GCM1	0.00178103	0.27361
LNCV6_134703_PI430048170	MORN3	0.0671396	0.274071
LNCV6_63092_PI430048170	MAPT	0.0112163	0.274793
LNCV6_108475_PI430048170	C3	0.00102987	0.274921
LNCV6_57089_PI430048170	INS-IGF2	0.274465	0.275465
LNCV6_137424_PI430048170	SLC17A4	0.000612447	0.275922
LNCV6_53552_PI430048170	CAMK2N1	8.12e-11	0.275945
LNCV6_137764_PI430048170	NUP62CL	1.28e-05	0.276259
LNCV6_137939_PI430048170	RCOR2	8.04e-10	0.276373
LNCV6_138719_PI430048170	SMOC1	0.0783321	0.276484
LNCV6_135451_PI430048170	IFI6	3.38e-05	0.276502
LNCV6_144010_PI430048170	KRT9	0.0790194	0.276532
LNCV6_130215_PI430048170	C2	1.56e-07	0.276583
LNCV6_128467_PI430048170	CXCL5	0.0509162	0.276625
LNCV6_145426_PI430048170	ASGR2	0.0043597	0.276934
LNCV6_126738_PI430048170	CCDC80	0.0309546	0.27753
LNCV6_138205_PI430048170	PCDH8	0.0127118	0.277592
LNCV6_126869_PI430048170	ANGPT2	2.48e-08	0.277599
LNCV6_140096_PI430048170	OLIG3	0.372182	0.278334
LNCV6_103503_PI430048170	TNNT2	0.000491376	0.278677
LNCV6_104069_PI430048170	BST2	3.35e-07	0.278947
LNCV6_2380_PI430048170	OBP2B	0.0633568	0.27989
LNCV6_128745_PI430048170	PANX2	6.73e-05	0.280421
LNCV6_139896_PI430048170	FAM188B	1.49e-10	0.280468
LNCV6_141700_PI430048170	FOXJ1	1.6e-05	0.280695
LNCV6_141497_PI430048170	GPR88	0.00747459	0.280801
LNCV6_134514_PI430048170	UNC13A	0.000939776	0.280943
LNCV6_122952_PI430048170	FGFR3	0.0576946	0.281433
LNCV6_100806_PI430048170	PTPRH	0.91036	0.281777
LNCV6_141019_PI430048170	LILRB3	1.96e-06	0.281854
LNCV6_112277_PI430048170	SLC6A14	0.00472507	0.281986
LNCV6_138582_PI430048170	C1GALT1C1L	0.000150038	0.282635
LNCV6_136017_PI430048170	KIF23	6.48e-07	0.282716
LNCV6_131399_PI430048170	LYPD3	0.000259058	0.282858
LNCV6_134332_PI430048170	GNG4	0.186907	0.283303
LNCV6_140503_PI430048170	GJB2	3.92e-06	0.283388
LNCV6_132161_PI430048170	NHLH2	0.202875	0.283416
LNCV6_94697_PI430048170	PDLIM7	1.03e-05	0.283447
LNCV6_136968_PI430048170	FAM83C	0.024091	0.28345
LNCV6_144206_PI430048170	TP63	8.83e-06	0.283508
LNCV6_33426_PI430048170	LINC01272	1.07e-05	0.283962
LNCV6_132199_PI430048170	PTPRU	1.16e-06	0.284528
LNCV6_136641_PI430048170	CDCA7	3.3e-07	0.284866
LNCV6_143292_PI430048170	DCSTAMP	0.000396441	0.284914
LNCV6_131380_PI430048170	FADS1	8.66e-07	0.284957
LNCV6_129085_PI430048170	FGF1	7.36e-08	0.285007
LNCV6_127188_PI430048170	PLA2G7	1.68e-06	0.285067
LNCV6_145653_PI430048170	HOXD4	6.4e-05	0.285086
LNCV6_126924_PI430048170	TIMP2	6.28e-05	0.285243
LNCV6_128776_PI430048170	ECT2	2.49e-07	0.285491
LNCV6_127081_PI430048170	HOXD13	0.548085	0.285729
LNCV6_137191_PI430048170	GNE	2.02e-07	0.285794
LNCV6_128505_PI430048170	NRXN2	0.00408097	0.286036
LNCV6_144163_PI430048170	KLK3	0.0607885	0.286282
LNCV6_128540_PI430048170	LOXL1	0.000515521	0.286282
LNCV6_144934_PI430048170	POPDC2	0.0604882	0.286304
LNCV6_127160_PI430048170	FFAR2	0.0142187	0.286705
LNCV6_90041_PI430048170	SOD2	8.25e-07	0.287965
LNCV6_135920_PI430048170	CALD1	7.39e-05	0.287985
LNCV6_131637_PI430048170	RMI2	0.000712199	0.288007
LNCV6_141614_PI430048170	NEK2	8.58e-07	0.28804
LNCV6_134362_PI430048170	CABYR	4.21e-07	0.28804
LNCV6_132676_PI430048170	RPL39L	2.66e-07	0.288309
LNCV6_139351_PI430048170	REG4	0.00329058	0.288332
LNCV6_144922_PI430048170	KLHL23	1.52e-10	0.288765
LNCV6_140664_PI430048170	C10orf55	0.000173812	0.288907
LNCV6_141389_PI430048170	OGN	0.383365	0.289509
LNCV6_131843_PI430048170	GTSF1	0.656066	0.289515
LNCV6_141577_PI430048170	PLXNA4	0.0181767	0.289904
LNCV6_128488_PI430048170	SUSD5	0.108364	0.290139
LNCV6_140629_PI430048170	HS3ST3A1	0.00191074	0.290278
LNCV6_138471_PI430048170	SLC6A7	0.000537175	0.290516
LNCV6_95931_PI430048170	MAPK15	0.00013247	0.290535
LNCV6_130616_PI430048170	NEFH	0.000542802	0.290553
LNCV6_128207_PI430048170	TAF7L	0.0114363	0.290605
LNCV6_128412_PI430048170	ZAK	0.000113381	0.290636
LNCV6_78658_PI430048170	MLXIPL	1.66e-05	0.290775
LNCV6_128905_PI430048170	TFAP2A	3.58e-05	0.290812
LNCV6_137135_PI430048170	MSX1	1.88e-11	0.291026
LNCV6_106808_PI430048170	FAM227A	3.18e-11	0.291258
LNCV6_143186_PI430048170	UPK3A	0.0150176	0.291568
LNCV6_141423_PI430048170	KLC3	0.0016205	0.291622
LNCV6_127655_PI430048170	ATP6V0A4	0.574121	0.291805
LNCV6_142449_PI430048170	PLAUR	9.66e-07	0.291872
LNCV6_134441_PI430048170	ABHD11	8.36e-10	0.29191
LNCV6_5528_PI430048170	CASP5	0.000907865	0.291978
LNCV6_145689_PI430048170	SLC19A3	0.00246286	0.292035
LNCV6_55393_PI430048170	LEMD1	0.168669	0.292085
LNCV6_131174_PI430048170	MDK	9.36e-08	0.292136
LNCV6_143961_PI430048170	KIAA1644	0.0224634	0.29243
LNCV6_131340_PI430048170	ZNF114	0.0333077	0.292577
LNCV6_136177_PI430048170	KLK1	0.013802	0.292653
LNCV6_130338_PI430048170	TGM2	1.33e-06	0.29296
LNCV6_136014_PI430048170	CA1	0.259156	0.292985
LNCV6_140687_PI430048170	CALHM3	0.992666	0.293209
LNCV6_121377_PI430048170	FPR1	6.09e-07	0.293512
LNCV6_130097_PI430048170	ADAMTS6	4.18e-06	0.293571
LNCV6_134556_PI430048170	ST3GAL4	6.05e-08	0.293668
LNCV6_127619_PI430048170	DUSP14	1e-10	0.294433
LNCV6_138532_PI430048170	ANGPTL2	3.18e-06	0.294523
LNCV6_131607_PI430048170	MYLK	0.00681521	0.294979
LNCV6_141039_PI430048170	CEP55	1.01e-05	0.294986
LNCV6_136208_PI430048170	AQP1	0.0001	0.295215
LNCV6_145231_PI430048170	CMTM2	0.00350319	0.295234
LNCV6_134679_PI430048170	SYNM	0.547372	0.295324
LNCV6_142527_PI430048170	NME1	0.00120231	0.295368
LNCV6_131323_PI430048170	PFN3	0.0265717	0.295742
LNCV6_136698_PI430048170	CTSV	0.004139	0.295791
LNCV6_127949_PI430048170	MLLT11	5.89e-09	0.295972
LNCV6_132086_PI430048170	HENMT1	1.73e-11	0.296122
LNCV6_133093_PI430048170	COL15A1	0.000218953	0.296343
LNCV6_143969_PI430048170	FAM64A	1.82e-06	0.296375
LNCV6_137788_PI430048170	NR6A1	1.77e-09	0.296411
LNCV6_132451_PI430048170	NLRP3	1.46e-05	0.296908
LNCV6_137495_PI430048170	AUNIP	8.96e-05	0.296933
LNCV6_133500_PI430048170	IRAK2	1.44e-06	0.297089
LNCV6_127466_PI430048170	FOSL1	2.88e-07	0.297297
LNCV6_126941_PI430048170	PDPN	5.12e-06	0.297494
LNCV6_145197_PI430048170	HOXD1	0.00012149	0.297697
LNCV6_132082_PI430048170	AEBP1	0.000286871	0.297787
LNCV6_128407_PI430048170	NGFR	0.157337	0.297934
LNCV6_138714_PI430048170	AIM1L	6.87e-07	0.298414
LNCV6_140959_PI430048170	TEAD4	8.78e-10	0.298996
LNCV6_140044_PI430048170	FAM180A	0.0359119	0.299034
LNCV6_141379_PI430048170	ONECUT3	5.37e-05	0.299186
LNCV6_140303_PI430048170	PLEKHS1	0.000352384	0.299206
LNCV6_127830_PI430048170	IKBIP	1.33e-10	0.299322
LNCV6_136649_PI430048170	PXDN	1.2e-08	0.299474
LNCV6_136671_PI430048170	CLDN14	2.16e-06	0.299489
LNCV6_139677_PI430048170	NIPAL4	0.00614115	0.299511
LNCV6_134581_PI430048170	FIBIN	0.000802116	0.299546
LNCV6_141027_PI430048170	CCL26	0.000670177	0.299694
LNCV6_135915_PI430048170	IFITM2	6.63e-10	0.299888
LNCV6_134954_PI430048170	C15orf62	4e-05	0.299902
LNCV6_141551_PI430048170	BANF2	0.244911	0.300106
LNCV6_128368_PI430048170	OVOL1	1.13e-05	0.300322
LNCV6_140744_PI430048170	ANXA1	9.98e-10	0.300617
LNCV6_133094_PI430048170	NPY1R	0.058508	0.301499
LNCV6_59618_PI430048170	RNFT2	6.08e-07	0.301787
LNCV6_114016_PI430048170	TAC1	0.925177	0.301913
LNCV6_144898_PI430048170	CDHR4	0.00089869	0.302026
LNCV6_136785_PI430048170	HSF2BP	1.27e-06	0.302029
LNCV6_132670_PI430048170	SIX3	0.000435227	0.302338
LNCV6_138892_PI430048170	GUCY1A3	0.00214645	0.302915
LNCV6_140333_PI430048170	TCF15	0.0015447	0.302931
LNCV6_134630_PI430048170	ACMSD	0.0440119	0.303102
LNCV6_135607_PI430048170	FUT6	2.45e-06	0.303779
LNCV6_141472_PI430048170	REEP2	0.00187539	0.303832
LNCV6_145305_PI430048170	BNC2	0.00796029	0.303858
LNCV6_143977_PI430048170	MS4A12	0.148943	0.304134
LNCV6_145361_PI430048170	OR1L1	0.57413	0.304273
LNCV6_132128_PI430048170	UBE2T	1.17e-06	0.304297
LNCV6_143058_PI430048170	FOXN4	0.0472709	0.304446
LNCV6_132649_PI430048170	ST6GALNAC5	0.000395468	0.30457
LNCV6_145138_PI430048170	GSDMC	6.39e-06	0.304732
LNCV6_132613_PI430048170	SERPINA11	0.185809	0.304805
LNCV6_140076_PI430048170	FAM205A	0.80826	0.305114
LNCV6_140139_PI430048170	C1QTNF1	2.08e-05	0.305851
LNCV6_127988_PI430048170	CENPA	5.39e-05	0.306445
LNCV6_139193_PI430048170	FSTL1	2.96e-08	0.306469
LNCV6_55000_PI430048170	FCGR2A	2.78e-07	0.306482
LNCV6_128592_PI430048170	SLC16A3	4.23e-06	0.306672
LNCV6_128249_PI430048170	C8orf31	8.44e-06	0.307835
LNCV6_134786_PI430048170	ITGA11	0.000720308	0.30877
LNCV6_140059_PI430048170	NOTCH3	1.03e-05	0.308823
LNCV6_141452_PI430048170	IGFBP7	6.05e-10	0.309517
LNCV6_127249_PI430048170	BPIFA2	0.557498	0.30974
LNCV6_144495_PI430048170	CARD17	0.177843	0.309966
LNCV6_144832_PI430048170	OLFM4	0.00984585	0.3101
LNCV6_98691_PI430048170	ATP1B3	1.69e-11	0.311195
LNCV6_135106_PI430048170	ACTN1	5.22e-07	0.311206
LNCV6_97952_PI430048170	CENPF	2.03e-06	0.311354
LNCV6_138637_PI430048170	IFIT3	1.13e-06	0.311642
LNCV6_145011_PI430048170	BAG2	7.37e-07	0.312738
LNCV6_132962_PI430048170	MUC13	4.03e-06	0.312852
LNCV6_127169_PI430048170	GLTPD2	9.78e-06	0.313175
LNCV6_140099_PI430048170	DDIAS	4.3e-06	0.313469
LNCV6_126959_PI430048170	DSCC1	3.02e-08	0.31353
LNCV6_119751_PI430048170	FGD6	1.16e-09	0.313536
LNCV6_144673_PI430048170	ADAMTS18	0.0120269	0.313579
LNCV6_130943_PI430048170	SPOCD1	0.000503776	0.313641
LNCV6_135549_PI430048170	PRSS35	0.00846772	0.313753
LNCV6_140704_PI430048170	C11orf97	0.00118796	0.313838
LNCV6_134136_PI430048170	WDR62	2.99e-07	0.314065
LNCV6_131701_PI430048170	CDK1	2.51e-05	0.314503
LNCV6_145320_PI430048170	KIF3C	5.05e-08	0.314517
LNCV6_135976_PI430048170	C17orf96	0.000219733	0.314619
LNCV6_137932_PI430048170	HJURP	0.000112232	0.314629
LNCV6_135913_PI430048170	IFITM1	2.86e-06	0.315269
LNCV6_137928_PI430048170	ARHGAP23	6.61e-07	0.315282
LNCV6_132124_PI430048170	UBE2S	2.23e-09	0.315473
LNCV6_141789_PI430048170	PIP	0.000976633	0.315547
LNCV6_136617_PI430048170	ARL9	2.84e-06	0.316124
LNCV6_143876_PI430048170	PSRC1	3.3e-08	0.316582
LNCV6_140356_PI430048170	SLC6A1	8.98e-05	0.316624
LNCV6_139641_PI430048170	CSE1L	3e-07	0.316648
LNCV6_137547_PI430048170	CCIN	2.08e-05	0.316812
LNCV6_134615_PI430048170	CDCA5	1.09e-05	0.316927
LNCV6_130286_PI430048170	CD55	4.47e-06	0.316944
LNCV6_111623_PI430048170	CD109	6.23e-06	0.317324
LNCV6_128602_PI430048170	SLC16A8	0.00385887	0.317602
LNCV6_132864_PI430048170	FAM124A	0.000303011	0.317655
LNCV6_136771_PI430048170	TRPM8	0.00101756	0.318003
LNCV6_129769_PI430048170	CCL8	0.00217818	0.31829
LNCV6_140564_PI430048170	CBR3	3.38e-05	0.31836
LNCV6_145333_PI430048170	NXPE1	0.383493	0.318569
LNCV6_135392_PI430048170	SLC39A10	3.38e-09	0.318687
LNCV6_130852_PI430048170	NETO2	0.000415286	0.318953
LNCV6_68652_PI430048170	PKMYT1	5.36e-06	0.319646
LNCV6_127258_PI430048170	ESX1	0.879697	0.32027
LNCV6_136048_PI430048170	AGTR2	0.517712	0.320586
LNCV6_132044_PI430048170	PILRA	5.19e-07	0.320647
LNCV6_144039_PI430048170	DKK2	0.000519908	0.321065
LNCV6_139319_PI430048170	TAS1R2	0.430849	0.321118
LNCV6_140098_PI430048170	CLEC11A	5.9e-05	0.321394
LNCV6_139412_PI430048170	GLT1D1	0.000803543	0.321766
LNCV6_141143_PI430048170	CPS1	0.000630443	0.321933
LNCV6_142431_PI430048170	SPC25	8.02e-05	0.32198
LNCV6_138061_PI430048170	TRPV4	3.35e-09	0.32207
LNCV6_126174_PI430048170	PNMA5	0.0386877	0.322164
LNCV6_127341_PI430048170	VIL1	4.77e-07	0.3223
LNCV6_140936_PI430048170	HIST1H2AE	0.00184539	0.322495
LNCV6_141079_PI430048170	PDGFB	1.84e-06	0.322529
LNCV6_98567_PI430048170	BMP7	0.0354394	0.322795
LNCV6_129077_PI430048170	OTP	0.171512	0.322835
LNCV6_138903_PI430048170	KCNT1	0.311038	0.32312
LNCV6_135534_PI430048170	AJUBA	0.000118287	0.323654
LNCV6_129097_PI430048170	CDC25B	3.15e-08	0.324062
LNCV6_135639_PI430048170	CCL4L1	0.00034797	0.324125
LNCV6_129059_PI430048170	GRM2	7.17e-08	0.324397
LNCV6_129343_PI430048170	CXCL11	0.00270405	0.324424
LNCV6_145079_PI430048170	KIF2C	5.39e-06	0.324488
LNCV6_129100_PI430048170	PRODH	0.000570884	0.324897
LNCV6_129902_PI430048170	COL18A1	1.27e-07	0.324988
LNCV6_141960_PI430048170	SH3PXD2B	5.71e-07	0.325475
LNCV6_131057_PI430048170	ILDR2	0.000460998	0.325805
LNCV6_132732_PI430048170	WT1	0.0033824	0.326317
LNCV6_127882_PI430048170	KCNIP1	0.307776	0.326574
LNCV6_131141_PI430048170	RTKN2	2.79e-07	0.326977
LNCV6_131364_PI430048170	TCAP	0.0577165	0.327044
LNCV6_127595_PI430048170	PTGIS	0.0490121	0.327873
LNCV6_102064_PI430048170	CCDC136	0.286015	0.327997
LNCV6_143999_PI430048170	F2R	3.7e-09	0.328167
LNCV6_135347_PI430048170	HKDC1	2.28e-07	0.32863
LNCV6_128600_PI430048170	ST20	1.39e-06	0.328658
LNCV6_135854_PI430048170	TRIM59	2.86e-06	0.328824
LNCV6_132888_PI430048170	MYH6	0.213366	0.329373
LNCV6_132090_PI430048170	TMEM178B	0.270487	0.329417
LNCV6_131623_PI430048170	C20orf202	1.14e-05	0.329493
LNCV6_143825_PI430048170	IL4I1	1.06e-05	0.32954
LNCV6_132717_PI430048170	CPVL	1.05e-06	0.3296
LNCV6_142860_PI430048170	ZBTB12	3.33e-07	0.329898
LNCV6_142758_PI430048170	SKA3	7.87e-07	0.33004
LNCV6_144062_PI430048170	TRIO	5.09e-11	0.330062
LNCV6_141864_PI430048170	ZNF703	2.49e-07	0.330163
LNCV6_128154_PI430048170	SCN2A	0.0921278	0.330187
LNCV6_134644_PI430048170	TACSTD2	5.32e-06	0.330436
LNCV6_130696_PI430048170	PRDM12	1.74e-05	0.330533
LNCV6_91372_PI430048170	NAT10	0.151212	0.330674
LNCV6_142591_PI430048170	SNAP25	0.344032	0.330719
LNCV6_134500_PI430048170	LOC728485	0.524446	0.330777
LNCV6_135115_PI430048170	LAPTM4B	9.27e-08	0.331405
LNCV6_82940_PI430048170	ADGRG3	0.000250247	0.331437
LNCV6_127162_PI430048170	FFAR4	0.0359926	0.332368
LNCV6_138909_PI430048170	ANKRD13B	4.42e-07	0.332424
LNCV6_129582_PI430048170	HIST1H3G	0.000170749	0.332647
LNCV6_140960_PI430048170	LIN7A	0.0179912	0.332758
LNCV6_144644_PI430048170	APLNR	1.17e-05	0.333322
LNCV6_131656_PI430048170	KERA	0.0181477	0.333557
LNCV6_137850_PI430048170	NEIL3	5.25e-05	0.333701
LNCV6_128568_PI430048170	LGALS1	5.74e-06	0.333738
LNCV6_136125_PI430048170	ALDH1B1	4.71e-07	0.334002
LNCV6_135344_PI430048170	CSF3R	0.000287256	0.334099
LNCV6_130605_PI430048170	HIST1H3B	0.00454026	0.334347
LNCV6_144520_PI430048170	FAM198B	8.93e-06	0.334474
LNCV6_132186_PI430048170	ITLN1	0.579987	0.334555
LNCV6_144129_PI430048170	GPR158	0.0220141	0.334565
LNCV6_131669_PI430048170	LOC388780	0.00343265	0.334614
LNCV6_127495_PI430048170	KIF20A	2.43e-05	0.334712
LNCV6_139016_PI430048170	COL8A2	0.00157659	0.334964
LNCV6_142436_PI430048170	CEP72	1.56e-07	0.335024
LNCV6_136298_PI430048170	PLXDC1	2e-08	0.335135
LNCV6_130886_PI430048170	NOTCH1	6.42e-08	0.33516
LNCV6_2013_PI430048170	TGFB2	5.77e-06	0.335535
LNCV6_142699_PI430048170	RNF219	1.3e-05	0.335621
LNCV6_127147_PI430048170	PRSS45	0.0385762	0.335644
LNCV6_145412_PI430048170	CCDC74B	2.75e-09	0.335725
LNCV6_80979_PI430048170	CKS2	3.15e-06	0.335776
LNCV6_129147_PI430048170	IFI44L	0.00340479	0.336055
LNCV6_136777_PI430048170	TRPM6	0.00200217	0.33634
LNCV6_128377_PI430048170	VMO1	1.1e-06	0.336721
LNCV6_132550_PI430048170	CASQ1	0.0798609	0.33677
LNCV6_126665_PI430048170	NUAK1	2.56e-06	0.33702
LNCV6_104907_PI430048170	CDKN3	2.08e-06	0.337031
LNCV6_132502_PI430048170	E2F3	8.99e-08	0.337109
LNCV6_138349_PI430048170	ABCC9	0.00496223	0.337132
LNCV6_128270_PI430048170	PFN2	1.25e-05	0.337502
LNCV6_121876_PI430048170	COL5A2	2.48e-05	0.3376
LNCV6_130840_PI430048170	RGS16	6.59e-07	0.337719
LNCV6_135152_PI430048170	CHST4	0.109849	0.337725
LNCV6_57742_PI430048170	CATSPER1	1.4e-06	0.33781
LNCV6_138813_PI430048170	DBF4	7.27e-07	0.338104
LNCV6_133327_PI430048170	GTF2IRD1	1.91e-11	0.338237
LNCV6_140057_PI430048170	DLX4	0.000154063	0.338367
LNCV6_129072_PI430048170	KIF18B	2.4e-06	0.338416
LNCV6_128559_PI430048170	PMCH	0.00011723	0.338426
LNCV6_138408_PI430048170	RIMS2	0.334971	0.338509
LNCV6_122840_PI430048170	CP	0.0750909	0.338975
LNCV6_139236_PI430048170	MSR1	9.8e-07	0.33901
LNCV6_138843_PI430048170	HIST1H2AD	0.0036383	0.339217
LNCV6_130483_PI430048170	STEAP1B	3.57e-06	0.339226
LNCV6_133741_PI430048170	CCDC103	1.66e-07	0.339319
LNCV6_129423_PI430048170	CACNA1D	2.45e-07	0.339371
LNCV6_134059_PI430048170	MTL5	0.0749221	0.339382
LNCV6_132461_PI430048170	SORCS2	0.00201762	0.339482
LNCV6_130272_PI430048170	NPFFR2	0.040474	0.3395
LNCV6_131554_PI430048170	KDELC1	1.71e-11	0.339954
LNCV6_136333_PI430048170	MESP2	0.000275986	0.340015
LNCV6_141003_PI430048170	IGF1	0.528825	0.34015
LNCV6_144913_PI430048170	SVIL	4.59e-05	0.340233
LNCV6_137948_PI430048170	SYNPR	0.010157	0.340244
LNCV6_145230_PI430048170	CMTM1	0.000237965	0.340807
LNCV6_143693_PI430048170	ZNF423	0.0084648	0.340809
LNCV6_128998_PI430048170	TNFSF11	3.11e-07	0.340822
LNCV6_138479_PI430048170	ART5	0.0310529	0.340877
LNCV6_145760_PI430048170	PLEK	0.00257011	0.341066
LNCV6_140630_PI430048170	QPRT	0.00802668	0.342005
LNCV6_136482_PI430048170	C5orf34	6.07e-10	0.342439
LNCV6_130379_PI430048170	ADORA1	3.44e-05	0.342466
LNCV6_136144_PI430048170	RERG	0.0287805	0.342556
LNCV6_141546_PI430048170	STX1A	1.39e-08	0.342857
LNCV6_135195_PI430048170	UGT2B11	0.00951766	0.343249
LNCV6_143860_PI430048170	CLEC7A	4.51e-06	0.34347
LNCV6_129828_PI430048170	ELOVL3	0.000353753	0.343735
LNCV6_62439_PI430048170	SLCO3A1	4.65e-09	0.34389
LNCV6_74911_PI430048170	EDNRA	3.56e-06	0.34438
LNCV6_129073_PI430048170	KIF18A	5.03e-05	0.344417
LNCV6_120843_PI430048170	HOXB2	6.8e-06	0.344493
LNCV6_133373_PI430048170	KIF15	1.47e-05	0.344497
LNCV6_128361_PI430048170	C17orf105	0.79198	0.344807
LNCV6_99755_PI430048170	ARMC9	7.98e-10	0.344888
LNCV6_134163_PI430048170	TINAGL1	4.64e-06	0.345184
LNCV6_138627_PI430048170	KLHL29	1.09e-07	0.345299
LNCV6_131747_PI430048170	EGFL6	0.00614596	0.345453
LNCV6_97129_PI430048170	TRIP13	3.5e-06	0.345457
LNCV6_137033_PI430048170	ZNF492	0.144412	0.345725
LNCV6_134149_PI430048170	PRR16	8.96e-07	0.345766
LNCV6_140278_PI430048170	MYOF	8.25e-09	0.34583
LNCV6_139647_PI430048170	LRRIQ4	0.00042521	0.346027
LNCV6_130522_PI430048170	MRGPRF	0.000224153	0.346113
LNCV6_142155_PI430048170	HMOX1	4.11e-06	0.346358
LNCV6_83706_PI430048170	NEURL3	0.0914244	0.346428
LNCV6_74149_PI430048170	ABLIM2	8.44e-07	0.346647
LNCV6_133449_PI430048170	CALML3	0.0194424	0.346664
LNCV6_126695_PI430048170	PKD2L1	6.84e-06	0.34688
LNCV6_143169_PI430048170	OIP5	4.24e-05	0.346956
LNCV6_137104_PI430048170	ADAMTS3	8.53e-07	0.347583
LNCV6_137169_PI430048170	CFAP43	8.55e-06	0.347813
LNCV6_142122_PI430048170	PTPN12	2.86e-11	0.348081
LNCV6_132911_PI430048170	NRARP	1.02e-07	0.348087
LNCV6_137534_PI430048170	DLL4	1.05e-06	0.348421
LNCV6_127042_PI430048170	UPK1A	0.000142252	0.348952
LNCV6_131974_PI430048170	SIPA1L2	9.61e-08	0.349124
LNCV6_139282_PI430048170	TNNC1	0.000447332	0.349276
LNCV6_53136_PI430048170	RECQL4	2.83e-07	0.349562
LNCV6_141927_PI430048170	P2RY6	7.3e-07	0.349901
LNCV6_70370_PI430048170	CCDC150	3.1e-08	0.350012
LNCV6_130685_PI430048170	POLR3G	8.85e-05	0.350342
LNCV6_130346_PI430048170	SOGA1	6.56e-08	0.350389
LNCV6_133232_PI430048170	MN1	0.0358416	0.350879
LNCV6_143142_PI430048170	SIRPA	7.61e-09	0.351199
LNCV6_114098_PI430048170	SUN3	0.000599395	0.351252
LNCV6_132956_PI430048170	MELK	0.000326545	0.351295
LNCV6_2347_PI430048170	CEACAM3	0.00551016	0.351315
LNCV6_138075_PI430048170	LOXL4	0.000660394	0.351328
LNCV6_131488_PI430048170	BTN1A1	0.969542	0.351366
LNCV6_137041_PI430048170	MYO1B	6.72e-11	0.351428
LNCV6_144083_PI430048170	MAD2L1	5.19e-05	0.351537
LNCV6_134820_PI430048170	CD9	2.79e-12	0.351594
LNCV6_145494_PI430048170	TMEM26	2.76e-08	0.351613
LNCV6_127771_PI430048170	PPP1R13L	4.32e-09	0.351627
LNCV6_129203_PI430048170	PCDHB5	0.0219974	0.351753
LNCV6_61973_PI430048170	CCNB2	8.66e-06	0.351808
LNCV6_136523_PI430048170	KIRREL	1.29e-06	0.351967
LNCV6_130440_PI430048170	VEGFC	8.21e-06	0.351968
LNCV6_134506_PI430048170	MRC2	0.000854706	0.352048
LNCV6_131245_PI430048170	VASN	4.29e-07	0.352067
LNCV6_137562_PI430048170	RRAD	0.000135396	0.352075
LNCV6_130059_PI430048170	HIST3H2A	1.44e-06	0.352196
LNCV6_74134_PI430048170	CRMP1	8.65e-05	0.352307
LNCV6_134277_PI430048170	DIO2	0.000733845	0.352709
LNCV6_93124_PI430048170	KRT17	0.0174686	0.352729
LNCV6_140911_PI430048170	HIST1H2AM	0.000377842	0.35421
LNCV6_128266_PI430048170	GUCY1B3	5.36e-05	0.354448
LNCV6_136894_PI430048170	PROCR	2.85e-09	0.354635
LNCV6_127783_PI430048170	HES4	9.28e-07	0.355091
LNCV6_127730_PI430048170	PTTG1	7.31e-05	0.355248
LNCV6_131374_PI430048170	CITED1	0.000131342	0.355251
LNCV6_135426_PI430048170	ZNF239	2.63e-06	0.355363
LNCV6_141449_PI430048170	IGFBP4	4.3e-05	0.355621
LNCV6_82126_PI430048170	ENOX2	1.08e-05	0.355789
LNCV6_94130_PI430048170	ASPM	1.28e-05	0.355948
LNCV6_130068_PI430048170	MTFR2	6.5e-06	0.356088
LNCV6_140462_PI430048170	EGR2	0.000366869	0.356123
LNCV6_135318_PI430048170	HIST1H2AJ	0.00118996	0.356347
LNCV6_140968_PI430048170	SLAMF9	0.01375	0.356501
LNCV6_140672_PI430048170	CPLX1	1.58e-05	0.356563
LNCV6_142020_PI430048170	PGM2L1	2.44e-11	0.356798
LNCV6_129572_PI430048170	HIST1H3J	0.000240626	0.357018
LNCV6_135924_PI430048170	BIRC5	2.5e-05	0.357128
LNCV6_135485_PI430048170	MGC50722	0.274078	0.357184
LNCV6_140368_PI430048170	DGKH	5.53e-07	0.357327
LNCV6_142017_PI430048170	C7orf57	0.020402	0.358101
LNCV6_140782_PI430048170	STK32C	1.72e-07	0.358132
LNCV6_140602_PI430048170	C9orf117	4.65e-08	0.3582
LNCV6_140067_PI430048170	MSRB3	0.0123437	0.358484
LNCV6_129873_PI430048170	ALOX15	0.067126	0.358776
LNCV6_134420_PI430048170	GPC1	6.99e-05	0.358845
LNCV6_115797_PI430048170	GDF15	3.06e-05	0.359009
LNCV6_144686_PI430048170	SCX	8.45e-06	0.359089
LNCV6_130248_PI430048170	PNMAL1	0.140114	0.359363
LNCV6_138444_PI430048170	RAB34	2.93e-10	0.359464
LNCV6_134771_PI430048170	TBX22	0.628967	0.359551
LNCV6_120422_PI430048170	RAD51	0.000538237	0.359878
LNCV6_140187_PI430048170	PDE10A	6.38e-05	0.359896
LNCV6_135943_PI430048170	PRRX2	0.000214885	0.360096
LNCV6_100470_PI430048170	GRINA	4.39e-13	0.360351
LNCV6_133930_PI430048170	IFFO2	1.04e-08	0.360442
LNCV6_145119_PI430048170	MMP9	0.0187205	0.360559
LNCV6_81359_PI430048170	PTGES	0.000173172	0.361324
LNCV6_136229_PI430048170	TUSC5	0.224706	0.361602
LNCV6_113988_PI430048170	COL1A2	3.44e-05	0.361853
LNCV6_145325_PI430048170	HHEX	9.74e-06	0.362073
LNCV6_71258_PI430048170	SEMG1	0.0268512	0.362232
LNCV6_141092_PI430048170	HMMR	8.25e-05	0.362243
LNCV6_139533_PI430048170	STEAP1	3.74e-06	0.362441
LNCV6_134417_PI430048170	CKS1B	5.86e-08	0.362536
LNCV6_136235_PI430048170	KIF4A	1.07e-05	0.362561
LNCV6_131154_PI430048170	FCER1G	4.25e-08	0.362675
LNCV6_133493_PI430048170	INSM1	0.704313	0.363251
LNCV6_133655_PI430048170	CHRNB2	0.93782	0.363298
LNCV6_144550_PI430048170	LRRC10B	0.000573526	0.363497
LNCV6_136580_PI430048170	PGBD5	0.00122264	0.363546
LNCV6_98519_PI430048170	TMEM237	7.56e-11	0.363613
LNCV6_144545_PI430048170	PCYT1B	0.0112993	0.363646
LNCV6_130629_PI430048170	DYSF	9.42e-07	0.364007
LNCV6_111132_PI430048170	PLSCR1	6.51e-08	0.364031
LNCV6_127729_PI430048170	PTTG2	2.1e-06	0.364432
LNCV6_144380_PI430048170	NEURL1B	3.1e-07	0.364788
LNCV6_139573_PI430048170	SMC1B	0.00185051	0.364894
LNCV6_138515_PI430048170	FLRT2	0.0725344	0.364938
LNCV6_128133_PI430048170	TMEM206	3.89e-10	0.364994
LNCV6_140525_PI430048170	CD80	1.18e-05	0.36575
LNCV6_142367_PI430048170	ZMYND15	2.58e-07	0.36584
LNCV6_137521_PI430048170	HEPH	8.68e-07	0.365921
LNCV6_127976_PI430048170	GPR161	0.000191402	0.366194
LNCV6_136209_PI430048170	SLC39A4	0.000117705	0.366468
LNCV6_143049_PI430048170	MFAP3L	0.00142964	0.366507
LNCV6_132582_PI430048170	HTR1F	0.000293104	0.366689
LNCV6_62433_PI430048170	PRC1	1.43e-06	0.366942
LNCV6_130478_PI430048170	IGSF21	0.000515155	0.36696
LNCV6_64147_PI430048170	FSTL3	5.75e-07	0.367352
LNCV6_140574_PI430048170	GDF10	0.998338	0.367602
LNCV6_136691_PI430048170	EPYC	0.0605146	0.36766
LNCV6_133183_PI430048170	PTK7	3.76e-08	0.367874
LNCV6_135139_PI430048170	ITGB1	5.37e-11	0.368204
LNCV6_136873_PI430048170	NTF4	0.160316	0.368316
LNCV6_145072_PI430048170	ZNF462	7.52e-09	0.368341
LNCV6_112209_PI430048170	ARSE	0.000146056	0.368419
LNCV6_104602_PI430048170	FGFR1	0.000760699	0.368727
LNCV6_144053_PI430048170	SATB2	6.36e-07	0.368975
LNCV6_142867_PI430048170	SLCO1B7	0.00730335	0.369135
LNCV6_71465_PI430048170	LAMA5	1.36e-09	0.369358
LNCV6_136293_PI430048170	GLIS2	0.000281634	0.369491
LNCV6_127715_PI430048170	KLHL41	0.00318824	0.369973
LNCV6_132343_PI430048170	PLAGL2	0.000124943	0.369983
LNCV6_134088_PI430048170	PLA2G4A	0.000464258	0.370148
LNCV6_128840_PI430048170	NRP2	0.000132408	0.370156
LNCV6_131441_PI430048170	ZNF280A	0.00388519	0.370215
LNCV6_139530_PI430048170	STEAP4	0.00193977	0.370568
LNCV6_133270_PI430048170	FGFR4	1.86e-05	0.370639
LNCV6_128460_PI430048170	OCA2	0.109972	0.370742
LNCV6_113673_PI430048170	FGF7	0.000331604	0.370757
LNCV6_131670_PI430048170	FBN1	4.01e-05	0.370837
LNCV6_144242_PI430048170	MXRA5	0.0012997	0.37125
LNCV6_134243_PI430048170	MYH10	0.000768589	0.371576
LNCV6_126854_PI430048170	SLC22A3	9.89e-06	0.371676
LNCV6_108793_PI430048170	CDCA2	9.4e-05	0.371992
LNCV6_130088_PI430048170	PTGIR	4.42e-05	0.372206
LNCV6_131101_PI430048170	C20orf195	0.00139368	0.372645
LNCV6_134432_PI430048170	PRRG3	0.000253688	0.372675
LNCV6_133461_PI430048170	SH3RF3	6.12e-06	0.372726
LNCV6_132792_PI430048170	AIFM3	1.81e-08	0.372727
LNCV6_144454_PI430048170	COL14A1	0.271753	0.373051
LNCV6_130747_PI430048170	GJA5	4.4e-05	0.373216
LNCV6_48051_PI430048170	ANKRD30A	0.928227	0.373364
LNCV6_137833_PI430048170	ACHE	8.04e-05	0.373724
LNCV6_140908_PI430048170	STAG3	0.00827536	0.37391
LNCV6_49460_PI430048170	SMKR1	3.77e-05	0.373914
LNCV6_139038_PI430048170	GXYLT2	0.0251357	0.373943
LNCV6_71267_PI430048170	WFDC2	0.11031	0.373967
LNCV6_131864_PI430048170	PSMD3	9.57e-05	0.373989
LNCV6_133601_PI430048170	LHFP	0.000146037	0.373999
LNCV6_133288_PI430048170	FHL3	1.01e-06	0.374095
LNCV6_138220_PI430048170	CRCT1	0.0983786	0.374098
LNCV6_131532_PI430048170	GUCY2C	0.000120639	0.374607
LNCV6_139623_PI430048170	PHLDA3	0.000276407	0.374721
LNCV6_136071_PI430048170	GRHL1	8.69e-07	0.375206
LNCV6_133061_PI430048170	MAP1A	0.00829108	0.375438
LNCV6_135696_PI430048170	SPAG5	5.28e-06	0.375672
LNCV6_133478_PI430048170	RPP40	2.93e-09	0.375757
LNCV6_135820_PI430048170	AOC1	1.75e-05	0.37618
LNCV6_138156_PI430048170	HMGB3	4.13e-06	0.376244
LNCV6_134344_PI430048170	ITGA1	2.39e-06	0.37666
LNCV6_134762_PI430048170	PLOD3	3e-07	0.376758
LNCV6_110990_PI430048170	GTSE1	0.000172971	0.376788
LNCV6_106190_PI430048170	DFNA5	7.49e-05	0.376929
LNCV6_132157_PI430048170	BUB1B	8.61e-06	0.377448
LNCV6_129127_PI430048170	GPSM2	5.22e-07	0.377689
LNCV6_132747_PI430048170	CFAP45	0.000339213	0.377954
LNCV6_135046_PI430048170	NCAPH	8.7e-07	0.377958
LNCV6_107876_PI430048170	SLC4A11	0.00148656	0.377994
LNCV6_128825_PI430048170	UTP18	0.00102691	0.37806
LNCV6_138897_PI430048170	PDLIM4	4.18e-06	0.378326
LNCV6_133835_PI430048170	TP53I11	9.39e-10	0.378423
LNCV6_130410_PI430048170	MNDA	0.000152719	0.378442
LNCV6_134339_PI430048170	ITGA5	0.000706891	0.378477
LNCV6_133363_PI430048170	S100A4	7.46e-05	0.3785
LNCV6_138619_PI430048170	TNNI2	0.0383574	0.378631
LNCV6_135438_PI430048170	STMN3	0.000219723	0.37886
LNCV6_141289_PI430048170	CATSPERG	0.00106646	0.379083
LNCV6_139850_PI430048170	PODXL	3.33e-08	0.379497
LNCV6_137917_PI430048170	TUBA1A	1.05e-05	0.379714
LNCV6_143330_PI430048170	SNX8	2.77e-11	0.37976
LNCV6_127781_PI430048170	HES6	3.23e-07	0.379969
LNCV6_128654_PI430048170	ADAMTS12	4.83e-05	0.379973
LNCV6_128889_PI430048170	MACC1	5.95e-06	0.380033
LNCV6_142178_PI430048170	SLC30A2	0.00452578	0.38005
LNCV6_99479_PI430048170	PTGS2	0.00096088	0.380059
LNCV6_137078_PI430048170	CSF3	0.00178452	0.380073
LNCV6_138015_PI430048170	ADAMTSL2	0.000287759	0.380075
LNCV6_130326_PI430048170	SNN	0.00895915	0.380318
LNCV6_135381_PI430048170	KCNJ2	2.64e-06	0.38042
LNCV6_136300_PI430048170	PLXDC2	0.000489161	0.380981
LNCV6_142683_PI430048170	LPCAT1	1.9e-08	0.381129
LNCV6_139706_PI430048170	HHIPL1	0.000176565	0.381498
LNCV6_128954_PI430048170	HIST1H2BH	4.29e-05	0.381659
LNCV6_132691_PI430048170	PALD1	8.36e-05	0.381811
LNCV6_129971_PI430048170	RHOV	0.228709	0.381872
LNCV6_145576_PI430048170	SERPINA1	0.0143813	0.382138
LNCV6_79330_PI430048170	TMEM176A	1.68e-06	0.382466
LNCV6_129532_PI430048170	PRAC1	0.05353	0.382501
LNCV6_139116_PI430048170	SLC7A14	0.217192	0.382549
LNCV6_136279_PI430048170	STRA8	0.248221	0.382611
LNCV6_140548_PI430048170	TMPRSS4	1.56e-05	0.382783
LNCV6_132624_PI430048170	TREM1	0.0524284	0.383368
LNCV6_29968_PI430048170	CD68	1.14e-07	0.383489
LNCV6_137460_PI430048170	RAB23	0.00129292	0.383498
LNCV6_145468_PI430048170	NHLRC1	1.31e-05	0.38368
LNCV6_15763_PI430048170	MUC20	0.000484914	0.383849
LNCV6_139604_PI430048170	SPIN4	1.98e-10	0.384014
LNCV6_144289_PI430048170	TNF	0.00248235	0.384174
LNCV6_94982_PI430048170	CEACAM1	0.00112425	0.384204
LNCV6_133689_PI430048170	SULT2B1	0.0812249	0.384214
LNCV6_133945_PI430048170	RNF182	0.217106	0.384215
LNCV6_136629_PI430048170	CDCA4	0.000226529	0.384219
LNCV6_130405_PI430048170	AURKA	0.000188363	0.384337
LNCV6_144262_PI430048170	CT45A10	0.0280056	0.384372
LNCV6_145616_PI430048170	DEPDC1B	0.000955324	0.384823
LNCV6_132565_PI430048170	ERCC6L	0.000143102	0.385059
LNCV6_116226_PI430048170	ATP11A	3.75e-07	0.385119
LNCV6_128577_PI430048170	P3H4	3.28e-08	0.385154
LNCV6_141387_PI430048170	SCD	0.00457612	0.385421
LNCV6_130956_PI430048170	ZPLD1	0.00130097	0.385765
LNCV6_127871_PI430048170	VWCE	0.00440723	0.385873
LNCV6_138614_PI430048170	CCR8	1.43e-05	0.385912
LNCV6_136261_PI430048170	PLEKHG1	5.59e-08	0.385961
LNCV6_129134_PI430048170	HILPDA	1.85e-06	0.386033
LNCV6_140074_PI430048170	HTRA1	1.96e-06	0.38614
LNCV6_140135_PI430048170	C1QTNF4	1.99e-05	0.386221
LNCV6_140631_PI430048170	LOC100996634	0.00024923	0.386313
LNCV6_140768_PI430048170	TP53TG3	0.404826	0.386335
LNCV6_68282_PI430048170	IFNG	0.113831	0.38654
LNCV6_135012_PI430048170	LAMC2	2.58e-05	0.386543
LNCV6_132584_PI430048170	HTR1D	0.00335551	0.386832
LNCV6_128723_PI430048170	PIK3AP1	4.85e-07	0.386876
LNCV6_138900_PI430048170	PDLIM3	0.000805979	0.386902
LNCV6_135583_PI430048170	GPC5	0.0873394	0.386976
LNCV6_133777_PI430048170	PDCD1LG2	8.27e-05	0.387064
LNCV6_78373_PI430048170	ANLN	1.28e-05	0.387121
LNCV6_136536_PI430048170	CASS4	0.00960606	0.387168
LNCV6_135914_PI430048170	IFITM3	1.6e-10	0.387228
LNCV6_142616_PI430048170	AGO2	1.24e-10	0.387236
LNCV6_136675_PI430048170	CLDN10	0.465339	0.387267
LNCV6_133884_PI430048170	PRR11	8.89e-06	0.387303
LNCV6_140600_PI430048170	SCARF2	5.77e-05	0.387689
LNCV6_138608_PI430048170	CCR1	9.66e-08	0.387788
LNCV6_138493_PI430048170	SOCS3	6.43e-05	0.387842
LNCV6_138549_PI430048170	LXN	3.84e-09	0.3879
LNCV6_138785_PI430048170	SEMA3A	0.00359463	0.387937
LNCV6_131631_PI430048170	MAGEB17	0.0168149	0.388027
LNCV6_141970_PI430048170	NXPE2	0.0421917	0.388615
LNCV6_135783_PI430048170	UBXN10	4.44e-05	0.388723
LNCV6_135415_PI430048170	PCDHB12	9.37e-05	0.3888
LNCV6_128841_PI430048170	NRP1	3.14e-07	0.388835
LNCV6_138929_PI430048170	MTHFD1L	2.46e-08	0.388999
LNCV6_102122_PI430048170	HLA-G	0.0107354	0.389015
LNCV6_129142_PI430048170	MTSS1L	2.01e-06	0.389221
LNCV6_130916_PI430048170	BUB1	0.000141031	0.389271
LNCV6_131696_PI430048170	COL6A1	0.000250458	0.389579
LNCV6_127434_PI430048170	DNAH10	0.000198305	0.389581
LNCV6_145327_PI430048170	MYBL2	0.000574221	0.389729
LNCV6_124870_PI430048170	ITGB8	4.09e-06	0.389807
LNCV6_145195_PI430048170	PCSK1	0.349251	0.3902
LNCV6_78879_PI430048170	ARPC1B	1.27e-07	0.390226
LNCV6_140291_PI430048170	SLC24A3	0.0131072	0.390438
LNCV6_138225_PI430048170	HSPA1A	5.26e-05	0.390618
LNCV6_134340_PI430048170	ITGA2	9.92e-06	0.390621
LNCV6_128846_PI430048170	C3orf14	0.00301176	0.390775
LNCV6_131715_PI430048170	RAD51AP1	0.00010246	0.390814
LNCV6_134552_PI430048170	MRGBP	2.16e-08	0.391217
LNCV6_135722_PI430048170	FAM46B	0.145238	0.391395
LNCV6_139994_PI430048170	CLCF1	8.11e-07	0.391453
LNCV6_141940_PI430048170	SH3PXD2A	2.76e-06	0.391577
LNCV6_142644_PI430048170	MMP24	0.00117961	0.391594
LNCV6_130098_PI430048170	IL1RAP	1e-07	0.391665
LNCV6_72751_PI430048170	SGOL1	0.000155372	0.391738
LNCV6_138510_PI430048170	PRDM6	0.497065	0.39175
LNCV6_143889_PI430048170	MMD	1.43e-09	0.391767
LNCV6_134897_PI430048170	SERPINF1	0.000372127	0.392005
LNCV6_143968_PI430048170	GJA1	2.11e-06	0.39202
LNCV6_139562_PI430048170	AFAP1	4.42e-07	0.392058
LNCV6_143819_PI430048170	PTGFR	0.023953	0.392299
LNCV6_143034_PI430048170	C2orf27B	2.76e-07	0.392381
LNCV6_137442_PI430048170	GPC3	0.888905	0.392415
LNCV6_141443_PI430048170	STIL	1.66e-06	0.392439
LNCV6_90907_PI430048170	TGFB1I1	4.43e-05	0.392444
LNCV6_138353_PI430048170	AFAP1L2	2.52e-07	0.392528
LNCV6_138488_PI430048170	CCL13	0.00123238	0.392847
LNCV6_136613_PI430048170	SALL3	0.000916719	0.393121
LNCV6_124463_PI430048170	DDAH2	3.59e-08	0.393415
LNCV6_138419_PI430048170	CCDC36	5.92e-05	0.393681
LNCV6_131507_PI430048170	CTSB	9.64e-09	0.39383
LNCV6_138676_PI430048170	SPRR2B	0.521218	0.393916
LNCV6_142777_PI430048170	CBX2	0.00174952	0.394006
LNCV6_130837_PI430048170	PBK	0.000753939	0.394044
LNCV6_137744_PI430048170	FHAD1	0.00126953	0.394117
LNCV6_127575_PI430048170	POTEJ	0.0013416	0.394154
LNCV6_139123_PI430048170	VSX1	0.159022	0.394188
LNCV6_134477_PI430048170	PVRL1	2.23e-09	0.394334
LNCV6_69807_PI430048170	GBP5	0.000328669	0.394518
LNCV6_139126_PI430048170	FPR3	3.62e-06	0.394537
LNCV6_133621_PI430048170	ROBO1	2.47e-06	0.394759
LNCV6_135992_PI430048170	MAP3K8	8.1e-10	0.394809
LNCV6_140698_PI430048170	BCHE	0.607443	0.395067
LNCV6_93174_PI430048170	LMO3	0.00652349	0.39532
LNCV6_3734_PI430048170	RDM1	0.00328194	0.395335
LNCV6_56736_PI430048170	MARVELD1	6.31e-05	0.395416
LNCV6_104841_PI430048170	SMARCE1	0.00121988	0.395597
LNCV6_138691_PI430048170	HIST1H2AL	0.000499603	0.395646
LNCV6_129697_PI430048170	LHX6	4.51e-06	0.39611
LNCV6_129552_PI430048170	GNA14	0.000271621	0.396163
LNCV6_144841_PI430048170	PLK1	4.21e-05	0.39621
LNCV6_128010_PI430048170	GNAT1	0.0694441	0.396234
LNCV6_129002_PI430048170	TNFSF15	2.12e-05	0.396575
LNCV6_141337_PI430048170	CEP170	1.14e-09	0.396667
LNCV6_141967_PI430048170	GLT8D2	0.000626324	0.396953
LNCV6_145510_PI430048170	TEX19	0.0206712	0.397068
LNCV6_142243_PI430048170	WNT3	1.58e-06	0.397392
LNCV6_134685_PI430048170	MAGEL2	0.0437092	0.397472
LNCV6_75375_PI430048170	RAI14	1.29e-06	0.397582
LNCV6_141489_PI430048170	KRTAP3-3	0.183613	0.397909
LNCV6_140799_PI430048170	DSE	6.48e-06	0.397928
LNCV6_139657_PI430048170	GLI1	0.0149403	0.39796
LNCV6_88675_PI430048170	EMP1	1.3e-06	0.39844
LNCV6_144269_PI430048170	TMEM14E	0.0701893	0.398465
LNCV6_134622_PI430048170	CDCA8	6.24e-05	0.398543
LNCV6_133195_PI430048170	EFNA4	1.46e-07	0.398621
LNCV6_127267_PI430048170	PCDH12	7.37e-05	0.398906
LNCV6_55378_PI430048170	ETNK2	0.000719682	0.39902
LNCV6_126952_PI430048170	PDP1	2.16e-07	0.39902
LNCV6_126986_PI430048170	PPM1N	1.49e-05	0.399058
LNCV6_135811_PI430048170	DRC1	0.000159548	0.399079
LNCV6_111412_PI430048170	CMYA5	0.0153512	0.399271
LNCV6_135446_PI430048170	TTK	0.00035218	0.399365
LNCV6_139069_PI430048170	HOXB4	8.61e-06	0.399468
LNCV6_134857_PI430048170	KYNU	0.0336107	0.399548
LNCV6_127939_PI430048170	HCK	2.79e-05	0.399614
LNCV6_134583_PI430048170	EZH2	8.02e-06	0.39962
LNCV6_145128_PI430048170	BRIX1	1.58e-08	0.399623
LNCV6_134326_PI430048170	PUS7	2.46e-08	0.399654
LNCV6_94625_PI430048170	PDE4B	0.0174226	0.399714
LNCV6_140868_PI430048170	CREB5	2.2e-05	0.399848
LNCV6_66778_PI430048170	SLC38A11	0.894495	0.400507
LNCV6_134694_PI430048170	TYMP	4.14e-09	0.400589
LNCV6_117593_PI430048170	RASSF8	0.000284811	0.40071
LNCV6_140787_PI430048170	CCT5	7.78e-09	0.400901
LNCV6_140697_PI430048170	KPNA2	8.51e-07	0.401567
LNCV6_52140_PI430048170	FLNA	0.00585739	0.401757
LNCV6_145099_PI430048170	RHBDF1	1.02e-10	0.401944
LNCV6_139049_PI430048170	LOC100505841	7.07e-05	0.401952
LNCV6_133897_PI430048170	DCAF13	9.16e-09	0.402093
LNCV6_126835_PI430048170	EFCAB3	0.00026478	0.40222
LNCV6_136900_PI430048170	PPP1R14C	0.0320854	0.402261
LNCV6_138067_PI430048170	NOP56	3.88e-08	0.402417
LNCV6_139024_PI430048170	ASCL5	0.00760907	0.402749
LNCV6_142595_PI430048170	RCAN1	7.35e-05	0.402783
LNCV6_135889_PI430048170	SSX3	0.00320888	0.402965
LNCV6_130006_PI430048170	VNN3	0.188709	0.403032
LNCV6_142579_PI430048170	SYT7	0.0163429	0.403435
LNCV6_132616_PI430048170	CYR61	0.0183006	0.403873
LNCV6_136347_PI430048170	GGT5	0.00390315	0.403894
LNCV6_140922_PI430048170	IGSF6	2.7e-05	0.404564
LNCV6_131695_PI430048170	COL6A2	0.00587581	0.404785
LNCV6_134413_PI430048170	ESPNL	0.00784671	0.404814
LNCV6_134864_PI430048170	AGRN	5.03e-10	0.40513
LNCV6_62376_PI430048170	ACAN	0.00273318	0.405157
LNCV6_136540_PI430048170	FBXO41	4.34e-07	0.405312
LNCV6_128095_PI430048170	C19orf40	8.18e-06	0.405744
LNCV6_138689_PI430048170	BCORL1	5.61e-07	0.405791
LNCV6_142112_PI430048170	ALOX5AP	8.99e-06	0.405858
LNCV6_129393_PI430048170	ADGRV1	0.957089	0.40595
LNCV6_142349_PI430048170	AGPAT4	2.52e-06	0.406099
LNCV6_132191_PI430048170	TRIM67	0.0138388	0.406194
LNCV6_137897_PI430048170	IL23A	4.59e-05	0.406253
LNCV6_138213_PI430048170	GABRR1	0.0047226	0.406264
LNCV6_143898_PI430048170	EPCAM	6.95e-06	0.406269
LNCV6_141771_PI430048170	OMD	0.2602	0.406369
LNCV6_142223_PI430048170	TPBG	8.54e-09	0.40652
LNCV6_129750_PI430048170	GJC1	9.22e-05	0.407097
LNCV6_141953_PI430048170	BHLHE22	0.00571576	0.407235
LNCV6_141920_PI430048170	SMOC2	0.104967	0.40727
LNCV6_127106_PI430048170	BICD1	8.54e-05	0.407989
LNCV6_129937_PI430048170	SLC7A2	0.0727099	0.408017
LNCV6_133052_PI430048170	ACRV1	0.00632451	0.40809
LNCV6_3294_PI430048170	PSMC3IP	5.82e-07	0.408207
LNCV6_140942_PI430048170	HIST1H2AB	0.00235215	0.408487
LNCV6_138023_PI430048170	CEND1	0.0023417	0.408914
LNCV6_139852_PI430048170	IRS2	0.0378136	0.40901
LNCV6_140969_PI430048170	SLAMF8	9.21e-05	0.409043
LNCV6_127093_PI430048170	CFAP52	0.00988511	0.40905
LNCV6_139830_PI430048170	GRIN2C	0.338637	0.409079
LNCV6_68250_PI430048170	C1S	0.000131163	0.409227
LNCV6_129915_PI430048170	MYT1	0.114805	0.409243
LNCV6_145232_PI430048170	CMTM3	4.3e-05	0.409435
LNCV6_135439_PI430048170	STMN2	0.876398	0.409495
LNCV6_138682_PI430048170	MARVELD3	1.99e-06	0.409501
LNCV6_134354_PI430048170	SSTR5	0.0332194	0.409874
LNCV6_144088_PI430048170	TYRP1	0.00494646	0.410447
LNCV6_131113_PI430048170	ERVV-1	0.289128	0.410468
LNCV6_131717_PI430048170	NREP	0.000302831	0.410494
LNCV6_138513_PI430048170	PLXNB3	0.0107032	0.410687
LNCV6_138865_PI430048170	CEBPA	0.024208	0.411023
LNCV6_134867_PI430048170	ADAMTSL5	1.85e-05	0.411056
LNCV6_138084_PI430048170	CYP2F1	0.562958	0.411061
LNCV6_143598_PI430048170	GPR173	8.06e-05	0.411143
LNCV6_144135_PI430048170	GPR153	3.13e-05	0.411354
LNCV6_128712_PI430048170	TRIM6	5.82e-06	0.41157
LNCV6_137291_PI430048170	SAPCD2	0.000141476	0.411733
LNCV6_134166_PI430048170	OAS3	6.04e-05	0.411746
LNCV6_132672_PI430048170	FUT11	6.82e-08	0.411832
LNCV6_137930_PI430048170	TBX4	0.102805	0.411853
LNCV6_132879_PI430048170	ITGB3	0.000125075	0.411921
LNCV6_142237_PI430048170	BCAT1	0.0192227	0.412079
LNCV6_139135_PI430048170	PRRG1	3.56e-08	0.412082
LNCV6_142481_PI430048170	SYT2	0.0205751	0.41219
LNCV6_134919_PI430048170	HS3ST2	3.69e-05	0.41258
LNCV6_137252_PI430048170	CLCN2	1.54e-07	0.412702
LNCV6_143787_PI430048170	BYSL	8.65e-09	0.412769
LNCV6_134887_PI430048170	KCNH6	0.385075	0.412895
LNCV6_141499_PI430048170	NUSAP1	1.44e-05	0.4129
LNCV6_134676_PI430048170	NT5E	2.94e-06	0.413014
LNCV6_139146_PI430048170	MICAL2	8.72e-08	0.413351
LNCV6_131223_PI430048170	C20orf85	0.0146712	0.413655
LNCV6_130474_PI430048170	BLID	0.0091915	0.413719
LNCV6_63680_PI430048170	NDC80	4.22e-05	0.413734
LNCV6_92739_PI430048170	CKAP2	3.66e-07	0.413811
LNCV6_134091_PI430048170	PLEKHA4	4.93e-05	0.413963
LNCV6_135011_PI430048170	LAMC1	4.51e-05	0.414096
LNCV6_130901_PI430048170	RTN4RL2	4.72e-05	0.41425
LNCV6_140326_PI430048170	E2F7	0.000208307	0.41429
LNCV6_142682_PI430048170	SRD5A1	0.000290048	0.41432
LNCV6_136685_PI430048170	NXPH3	0.0037645	0.414338
LNCV6_134036_PI430048170	UNC93A	0.00746055	0.414474
LNCV6_128091_PI430048170	ZNF486	0.11561	0.41467
LNCV6_132834_PI430048170	RAD54L	0.000194975	0.414915
LNCV6_138700_PI430048170	ZYG11A	0.0169003	0.414999
LNCV6_125674_PI430048170	PRSS3	6.94e-05	0.415504
LNCV6_102184_PI430048170	C11orf70	0.000400474	0.415748
LNCV6_135635_PI430048170	SYDE1	2.84e-06	0.415763
LNCV6_107697_PI430048170	LILRB4	1.9e-05	0.415766
LNCV6_129775_PI430048170	CCL4	0.00291972	0.415869
LNCV6_137590_PI430048170	IER5	1.94e-08	0.416021
LNCV6_134859_PI430048170	APELA	8.84e-05	0.416103
LNCV6_131935_PI430048170	JPH2	0.550674	0.416306
LNCV6_142859_PI430048170	RTN4R	3.75e-05	0.416312
LNCV6_80106_PI430048170	OSR2	2.57e-06	0.416321
LNCV6_95151_PI430048170	HMCN1	0.00823864	0.416471
LNCV6_140422_PI430048170	TFPI	1.18e-05	0.416493
LNCV6_139918_PI430048170	TMEM255B	9.21e-06	0.416767
LNCV6_144669_PI430048170	SKAP2	8.86e-08	0.416949
LNCV6_137349_PI430048170	OCSTAMP	0.0346201	0.417123
LNCV6_135413_PI430048170	PCDHB10	4.29e-06	0.417814
LNCV6_139383_PI430048170	C3AR1	1.02e-05	0.41786
LNCV6_141249_PI430048170	FIGNL1	1.5e-06	0.418175
LNCV6_139705_PI430048170	HHIPL2	2.58e-05	0.418674
LNCV6_143757_PI430048170	MUC4	0.0205491	0.418775
LNCV6_133069_PI430048170	MYL9	0.000226376	0.41902
LNCV6_135055_PI430048170	DNAJB5	0.0288273	0.419139
LNCV6_143991_PI430048170	C1R	0.000325899	0.419241
LNCV6_136178_PI430048170	VENTX	0.00199996	0.419543
LNCV6_126736_PI430048170	C17orf82	9.14e-08	0.41968
LNCV6_137941_PI430048170	PTCH2	0.0140781	0.419772
LNCV6_129570_PI430048170	HIST1H3H	0.000796743	0.419782
LNCV6_132441_PI430048170	MIR205HG	0.0883759	0.419977
LNCV6_139463_PI430048170	MTMR11	1.66e-06	0.420139
LNCV6_126937_PI430048170	DLK2	0.017726	0.420184
LNCV6_107395_PI430048170	VSIG10L	3.61e-07	0.420798
LNCV6_142028_PI430048170	GSDMA	0.0811086	0.420869
LNCV6_143699_PI430048170	HAVCR2	8.85e-07	0.421006
LNCV6_142451_PI430048170	RBL1	1.2e-05	0.42114
LNCV6_139234_PI430048170	PANX1	1.8e-09	0.421276
LNCV6_134551_PI430048170	HIC1	0.000133596	0.421375
LNCV6_141274_PI430048170	TTC26	6.12e-10	0.421491
LNCV6_80352_PI430048170	THEM6	4.98e-07	0.421584
LNCV6_128466_PI430048170	STRIP2	0.000434346	0.421672
LNCV6_133737_PI430048170	PYGB	2.83e-07	0.421705
LNCV6_127205_PI430048170	POLQ	9.31e-05	0.422028
LNCV6_128886_PI430048170	TBC1D16	1.88e-07	0.422051
LNCV6_140859_PI430048170	GAP43	0.00714725	0.422077
LNCV6_137134_PI430048170	CFTR	0.00609958	0.422112
LNCV6_125558_PI430048170	MYC	2.52e-07	0.422402
LNCV6_135306_PI430048170	CRISPLD1	0.00100444	0.422442
LNCV6_137347_PI430048170	KRT28	0.0504953	0.422453
LNCV6_129092_PI430048170	RHAG	0.337473	0.422563
LNCV6_144355_PI430048170	CLEC4A	5.73e-06	0.422707
LNCV6_105208_PI430048170	CDH13	8.65e-05	0.422857
LNCV6_137348_PI430048170	TPPP3	1.3e-05	0.422898
LNCV6_135934_PI430048170	EFEMP2	0.000180739	0.422915
LNCV6_127496_PI430048170	KIF20B	6.33e-05	0.422994
LNCV6_134525_PI430048170	COL21A1	0.1745	0.423202
LNCV6_133405_PI430048170	NXT1	6.37e-09	0.423227
LNCV6_127130_PI430048170	KIFC1	2.44e-05	0.423375
LNCV6_144323_PI430048170	KISS1R	0.000770314	0.423634
LNCV6_140050_PI430048170	GK	8.25e-05	0.423823
LNCV6_51874_PI430048170	EMX1	0.00261071	0.424167
LNCV6_142760_PI430048170	SKA1	0.000201038	0.424544
LNCV6_130181_PI430048170	EDNRB	0.651478	0.424607
LNCV6_139689_PI430048170	CDKN2C	3.87e-07	0.42476
LNCV6_140892_PI430048170	NENF	2.94e-09	0.424781
LNCV6_134349_PI430048170	GSG2	0.000591582	0.424917
LNCV6_136971_PI430048170	PLBD1	8.02e-08	0.425003
LNCV6_106916_PI430048170	LYPD5	0.000640695	0.425042
LNCV6_130354_PI430048170	KLF5	8e-07	0.425071
LNCV6_129512_PI430048170	NUMBL	1.51e-05	0.425138
LNCV6_128573_PI430048170	TMEM176B	1.1e-05	0.425307
LNCV6_144884_PI430048170	KCNJ4	0.00518088	0.425307
LNCV6_133620_PI430048170	ROBO2	0.00359472	0.425373
LNCV6_140866_PI430048170	BATF2	0.000646105	0.425406
LNCV6_129232_PI430048170	PTRH2	0.000137237	0.425795
LNCV6_124586_PI430048170	TRIM31	0.00373617	0.425907
LNCV6_138690_PI430048170	LOC101928841	0.00280114	0.425939
LNCV6_133101_PI430048170	TMEM44	6.55e-08	0.42622
LNCV6_133746_PI430048170	PYGL	1.84e-05	0.426515
LNCV6_128552_PI430048170	ELN	0.244143	0.427022
LNCV6_50322_PI430048170	ADAM8	0.00198785	0.427082
LNCV6_127708_PI430048170	PON3	0.902944	0.427248
LNCV6_99541_PI430048170	CSRP1	0.0191094	0.427322
LNCV6_141360_PI430048170	MYADM	7.27e-06	0.42754
LNCV6_50994_PI430048170	POFUT1	3.73e-07	0.427737
LNCV6_108496_PI430048170	TGFB1	0.000193878	0.428253
LNCV6_137561_PI430048170	LATS2	7.97e-07	0.428281
LNCV6_142821_PI430048170	SBK1	0.542918	0.4287
LNCV6_3206_PI430048170	ENC1	4.03e-09	0.428839
LNCV6_133200_PI430048170	FOXM1	0.000232429	0.429068
LNCV6_141245_PI430048170	GAS2L3	3.57e-05	0.429668
LNCV6_65432_PI430048170	ODC1	9.14e-06	0.429795
LNCV6_131784_PI430048170	SRGAP2B	1.02e-09	0.429822
LNCV6_128885_PI430048170	TRIB3	0.000193546	0.429845
LNCV6_129973_PI430048170	PRKDC	6.44e-09	0.429944
LNCV6_141681_PI430048170	SPEF1	2.99e-06	0.430124
LNCV6_129244_PI430048170	HSPH1	2e-07	0.430261
LNCV6_143849_PI430048170	EHD3	2.11e-07	0.430335
LNCV6_144437_PI430048170	MKX	0.268677	0.430381
LNCV6_135464_PI430048170	SLC52A3	5.2e-06	0.430383
LNCV6_139011_PI430048170	GLA	6.39e-09	0.430424
LNCV6_134811_PI430048170	SPANXD	0.00348875	0.430437
LNCV6_135023_PI430048170	RFC4	2.87e-08	0.430915
LNCV6_135491_PI430048170	ATP2C2	1.07e-05	0.430916
LNCV6_145565_PI430048170	ORC6	1.33e-05	0.430962
LNCV6_138969_PI430048170	NOX4	1.85e-06	0.430977
LNCV6_136455_PI430048170	PRKCDBP	0.00110233	0.431036
LNCV6_140443_PI430048170	COL28A1	0.752406	0.431062
LNCV6_73473_PI430048170	RUVBL1	7.39e-09	0.431064
LNCV6_144115_PI430048170	PTGFRN	5.93e-09	0.431144
LNCV6_84787_PI430048170	CAMKK1	1.44e-08	0.431214
LNCV6_102799_PI430048170	RBFA	0.000168457	0.431376
LNCV6_145686_PI430048170	CDON	0.070275	0.431418
LNCV6_132028_PI430048170	CENPE	0.000123596	0.431573
LNCV6_131446_PI430048170	C11orf84	2.75e-08	0.431655
LNCV6_133844_PI430048170	DNM1	0.000126858	0.432555
LNCV6_137100_PI430048170	ADAMTS7	2.24e-07	0.432642
LNCV6_131499_PI430048170	CTSZ	5.28e-06	0.432648
LNCV6_143629_PI430048170	BHLHE40	2.4e-07	0.433097
LNCV6_134174_PI430048170	ZNF200	3.31e-07	0.433547
LNCV6_51837_PI430048170	FAM72D	7.53e-06	0.433687
LNCV6_133636_PI430048170	MCM2	2.15e-05	0.433756
LNCV6_61137_PI430048170	PGF	4.48e-05	0.43395
LNCV6_140230_PI430048170	TREML1	0.0022445	0.43397
LNCV6_130692_PI430048170	KDM1B	1.5e-08	0.434015
LNCV6_133510_PI430048170	FAM69B	0.02021	0.434105
LNCV6_126810_PI430048170	NLGN2	0.00462788	0.434122
LNCV6_136060_PI430048170	EGFLAM	0.000205965	0.434277
LNCV6_141259_PI430048170	FCN1	0.00396321	0.434415
LNCV6_136720_PI430048170	WWTR1	0.00702091	0.434418
LNCV6_142956_PI430048170	FZD9	0.735108	0.434698
LNCV6_145331_PI430048170	ZNF850	0.160721	0.434734
LNCV6_136608_PI430048170	MYOM1	0.188001	0.434759
LNCV6_131237_PI430048170	HLX	7.25e-06	0.434887
LNCV6_141038_PI430048170	EDA2R	0.0021	0.435123
LNCV6_145131_PI430048170	BAGE	0.839672	0.435209
LNCV6_140896_PI430048170	CLGN	0.00304495	0.435304
LNCV6_135342_PI430048170	MRAP	0.0890022	0.435309
LNCV6_131176_PI430048170	CYP24A1	0.164734	0.435384
LNCV6_55477_PI430048170	DTL	0.000227254	0.435401
LNCV6_128550_PI430048170	DSG3	0.0681555	0.435472
LNCV6_135883_PI430048170	SSX4	0.181317	0.435691
LNCV6_130055_PI430048170	PFKFB4	3.24e-06	0.435856
LNCV6_144116_PI430048170	SPANXA2	0.0385283	0.43616
LNCV6_137944_PI430048170	SEMA5B	0.000191527	0.436246
LNCV6_135494_PI430048170	PPL	0.000660137	0.436339
LNCV6_122324_PI430048170	ERG	0.0578883	0.436436
LNCV6_134312_PI430048170	EXO1	0.0122944	0.436535
LNCV6_138226_PI430048170	SLPI	0.117153	0.436558
LNCV6_144588_PI430048170	PNMA3	0.815844	0.43669
LNCV6_98398_PI430048170	PEG3	0.489043	0.43672
LNCV6_68647_PI430048170	GNB4	5.02e-06	0.436769
LNCV6_138367_PI430048170	DAB2	1.94e-05	0.437228
LNCV6_134021_PI430048170	EFNA2	0.00084002	0.437248
LNCV6_131214_PI430048170	ADAM32	0.000202232	0.437472
LNCV6_137727_PI430048170	CDH5	6.45e-05	0.437555
LNCV6_138853_PI430048170	HIST2H2AA3	0.00193173	0.437604
LNCV6_136265_PI430048170	PLEKHG5	5.15e-06	0.437611
LNCV6_140566_PI430048170	ANKRD10	0.000104524	0.437654
LNCV6_94928_PI430048170	LDHA	2.09e-07	0.437663
LNCV6_52065_PI430048170	FAM71E1	0.0602051	0.437687
LNCV6_126628_PI430048170	TRPS1	0.00193344	0.437971
LNCV6_135858_PI430048170	FHOD3	0.00675179	0.438101
LNCV6_135476_PI430048170	HECW2	1.01e-06	0.438141
LNCV6_133263_PI430048170	HEG1	6.65e-06	0.43821
LNCV6_90936_PI430048170	SEMA6A	0.119177	0.4383
LNCV6_123979_PI430048170	SOX4	9.09e-05	0.438307
LNCV6_132750_PI430048170	SIGLEC12	0.00328193	0.438349
LNCV6_127961_PI430048170	IRX1	0.134136	0.438614
LNCV6_136021_PI430048170	KIF24	6.14e-06	0.438645
LNCV6_139019_PI430048170	C5orf46	0.307734	0.438723
LNCV6_144776_PI430048170	PENK	0.413056	0.438992
LNCV6_132083_PI430048170	LTBP2	0.000892661	0.43915
LNCV6_134272_PI430048170	RETN	0.0797112	0.439225
LNCV6_134470_PI430048170	TMEM155	0.00238518	0.439417
LNCV6_139014_PI430048170	MCM4	2.19e-05	0.439597
LNCV6_135478_PI430048170	PRR5L	1.83e-05	0.439615
LNCV6_54025_PI430048170	PODN	0.105163	0.439625
LNCV6_135447_PI430048170	TEX101	0.0812746	0.439703
LNCV6_135608_PI430048170	IYD	0.00963033	0.439784
LNCV6_127032_PI430048170	AQP2	0.106992	0.439925
LNCV6_130403_PI430048170	AURKB	8.33e-05	0.439948
LNCV6_141483_PI430048170	ADORA2B	0.000244312	0.440202
LNCV6_135235_PI430048170	HOOK3	0.000698502	0.440316
LNCV6_128312_PI430048170	BFSP1	7.01e-06	0.440447
LNCV6_130404_PI430048170	AURKC	2.77e-05	0.440781
LNCV6_129533_PI430048170	MCM10	0.000107758	0.440792
LNCV6_99973_PI430048170	RSPO3	0.607305	0.440843
LNCV6_142331_PI430048170	XKR6	0.128823	0.441051
LNCV6_127266_PI430048170	PCDH10	0.184097	0.441066
LNCV6_142897_PI430048170	EPHB4	7.44e-07	0.441158
LNCV6_130208_PI430048170	EPO	2.65e-06	0.441189
LNCV6_136546_PI430048170	FOXI3	0.12601	0.441328
LNCV6_131955_PI430048170	ARHGEF4	0.0669636	0.441567
LNCV6_137753_PI430048170	RARG	3.86e-07	0.441579
LNCV6_144977_PI430048170	TBX18	0.0159604	0.441822
LNCV6_78035_PI430048170	ADAP1	1.67e-07	0.441915
LNCV6_131240_PI430048170	CEP89	2.92e-07	0.441966
LNCV6_138986_PI430048170	SOX15	0.0605177	0.442138
LNCV6_131771_PI430048170	POU4F1	0.00435322	0.442231
LNCV6_134352_PI430048170	FERMT1	3.38e-06	0.442442
LNCV6_132031_PI430048170	CENPH	0.000395546	0.44247
LNCV6_141517_PI430048170	STXBP1	4.21e-05	0.442751
LNCV6_126845_PI430048170	IL17RB	0.00266761	0.443101
LNCV6_120498_PI430048170	TPM1	0.55041	0.443106
LNCV6_140136_PI430048170	MFRP	4.28e-05	0.443245
LNCV6_78928_PI430048170	TRIP6	0.000396689	0.443248
LNCV6_139426_PI430048170	PAK1IP1	3.07e-07	0.443262
LNCV6_128319_PI430048170	CFI	9.77e-05	0.443275
LNCV6_140962_PI430048170	TEAD3	1.07e-07	0.443278
LNCV6_132688_PI430048170	FGFBP1	0.150553	0.443332
LNCV6_143459_PI430048170	CNTNAP1	0.000629096	0.443375
LNCV6_128009_PI430048170	ITIH3	0.0742741	0.443555
LNCV6_143315_PI430048170	TCFL5	2.54e-07	0.443769
LNCV6_126994_PI430048170	AKAP4	0.00452181	0.444027
LNCV6_145526_PI430048170	ATP10A	0.000226692	0.444199
LNCV6_131253_PI430048170	FJX1	2.66e-08	0.444312
LNCV6_131143_PI430048170	TGIF1	4.49e-09	0.444684
LNCV6_131192_PI430048170	KIAA1549L	7.24e-05	0.44474
LNCV6_132435_PI430048170	ADAMTS8	0.999825	0.44476
LNCV6_129359_PI430048170	FBXO2	0.232124	0.444904
LNCV6_144820_PI430048170	NEXN	0.0851754	0.445212
LNCV6_133569_PI430048170	ATAD2	2.73e-06	0.445225
LNCV6_137575_PI430048170	NPPA	0.156044	0.445244
LNCV6_132598_PI430048170	LCN2	0.281177	0.44525
LNCV6_137989_PI430048170	LILRA3	0.620767	0.445499
LNCV6_130574_PI430048170	CYB5R2	0.000367408	0.445609
LNCV6_131225_PI430048170	ULBP1	0.0162874	0.445627
LNCV6_134565_PI430048170	PRPF4	2.43e-08	0.446018
LNCV6_59225_PI430048170	IL22	0.127686	0.446079
LNCV6_133155_PI430048170	DYX1C1	1.38e-07	0.446092
LNCV6_134411_PI430048170	GNA15	1.39e-06	0.44621
LNCV6_129200_PI430048170	MEOX1	0.0461401	0.44678
LNCV6_57116_PI430048170	OSBPL5	1.81e-06	0.446963
LNCV6_128583_PI430048170	CD14	5.65e-05	0.447194
LNCV6_136452_PI430048170	TPD52L2	1.27e-10	0.447408
LNCV6_129280_PI430048170	SNRPB	2.65e-08	0.447414
LNCV6_137888_PI430048170	MYO7B	2.01e-05	0.447417
LNCV6_140214_PI430048170	BTBD11	0.00447364	0.447573
LNCV6_133357_PI430048170	KCTD20	4.49e-09	0.447671
LNCV6_67191_PI430048170	PARPBP	7.1e-05	0.447727
LNCV6_141137_PI430048170	ZCCHC12	0.0300179	0.447819
LNCV6_129581_PI430048170	HIST1H3F	0.000325002	0.447978
LNCV6_141992_PI430048170	SGOL2	9.72e-05	0.448058
LNCV6_137226_PI430048170	OR4S1	0.188743	0.448086
LNCV6_107093_PI430048170	DOCK4	1e-05	0.448095
LNCV6_144785_PI430048170	CNN1	0.921416	0.448142
LNCV6_129441_PI430048170	ANKRD61	0.00329383	0.448169
LNCV6_119694_PI430048170	SRGAP1	1.12e-09	0.448464
LNCV6_128804_PI430048170	CRISP3	0.131755	0.448575
LNCV6_138623_PI430048170	SH2B3	7.26e-08	0.448599
LNCV6_137145_PI430048170	DOK5	3.01e-06	0.448865
LNCV6_126201_PI430048170	DKC1	5.93e-08	0.449627
LNCV6_132661_PI430048170	LMX1A	0.408013	0.449691
LNCV6_143713_PI430048170	C10orf35	0.000609751	0.449718
LNCV6_127577_PI430048170	HSPA4L	0.000783436	0.449877
LNCV6_137259_PI430048170	MAPRE1	9.3e-10	0.44992
LNCV6_134767_PI430048170	BCL6B	3.51e-05	0.449944
LNCV6_142557_PI430048170	KIF7	0.000194924	0.450069
LNCV6_134496_PI430048170	PPFIA1	4.46e-07	0.45022
LNCV6_139898_PI430048170	VGLL3	0.0389446	0.45025
LNCV6_143603_PI430048170	SPRY1	7.25e-07	0.450436
LNCV6_135497_PI430048170	AVPI1	6.64e-05	0.450585
LNCV6_139432_PI430048170	HIST1H4I	0.00145651	0.450745
LNCV6_141873_PI430048170	IL3RA	1.29e-06	0.45081
LNCV6_139490_PI430048170	C16orf59	5.56e-05	0.450883
LNCV6_133860_PI430048170	TSPAN2	0.00954804	0.451021
LNCV6_131636_PI430048170	PROS1	2.75e-05	0.451227
LNCV6_141860_PI430048170	ZNF707	2.98e-08	0.451395
LNCV6_136205_PI430048170	AQP6	0.278989	0.451637
LNCV6_138391_PI430048170	PRELP	0.594217	0.452017
LNCV6_139836_PI430048170	C5orf66	0.000527411	0.452088
LNCV6_134992_PI430048170	HOXA5	4.77e-05	0.452147
LNCV6_128612_PI430048170	PDCD2L	0.000333881	0.452245
LNCV6_140966_PI430048170	RAMP1	0.0968532	0.452265
LNCV6_131548_PI430048170	CD93	2e-05	0.452266
LNCV6_145588_PI430048170	EVA1A	8e-05	0.452365
LNCV6_144388_PI430048170	CETN2	2.88e-08	0.452509
LNCV6_143842_PI430048170	LEP	0.539382	0.452515
LNCV6_127594_PI430048170	RTEL1	8.48e-07	0.452544
LNCV6_128170_PI430048170	CERKL	0.0286898	0.453092
LNCV6_138800_PI430048170	SKP2	2.93e-07	0.453266
LNCV6_128777_PI430048170	UGT2B10	0.398862	0.453302
LNCV6_142914_PI430048170	MLF1	0.0383024	0.453505
LNCV6_141671_PI430048170	SLC1A3	0.00495725	0.453515
LNCV6_133818_PI430048170	ESPL1	9.24e-05	0.45353
LNCV6_131461_PI430048170	FADS2	0.00184568	0.453639
LNCV6_129882_PI430048170	TDRKH	1.6e-06	0.453684
LNCV6_128023_PI430048170	ARMC2	0.00381465	0.453796
LNCV6_132915_PI430048170	PNMA6A	0.193943	0.453885
LNCV6_141372_PI430048170	SCCPDH	2.28e-05	0.45401
LNCV6_129093_PI430048170	ANHX	0.544242	0.454045
LNCV6_88844_PI430048170	PKM	2.68e-06	0.454592
LNCV6_129047_PI430048170	C20orf27	9.07e-07	0.454629
LNCV6_135200_PI430048170	NFAM1	2.91e-05	0.45479
LNCV6_53128_PI430048170	KIAA0101	0.000795506	0.454825
LNCV6_142134_PI430048170	SPATS2L	2.52e-05	0.455055
LNCV6_53715_PI430048170	COL16A1	0.0168913	0.45511
LNCV6_137692_PI430048170	MEFV	0.0276719	0.455168
LNCV6_138467_PI430048170	SLC6A3	0.0466248	0.45531
LNCV6_127350_PI430048170	RNF212	0.197118	0.45531
LNCV6_137595_PI430048170	COL27A1	0.00083908	0.455374
LNCV6_140526_PI430048170	CD86	1.35e-05	0.455523
LNCV6_91627_PI430048170	P3H1	1.31e-05	0.455559
LNCV6_126917_PI430048170	TIGD5	2.01e-07	0.455895
LNCV6_130193_PI430048170	INSL4	0.967039	0.456434
LNCV6_132862_PI430048170	MISP	4.26e-05	0.456556
LNCV6_144636_PI430048170	ERVMER34-1	0.0478338	0.456638
LNCV6_138569_PI430048170	FAM84A	0.0638495	0.456744
LNCV6_92878_PI430048170	IQCJ-SCHIP1	0.578739	0.45684
LNCV6_138963_PI430048170	CCND2	0.000125586	0.457103
LNCV6_129653_PI430048170	MAPK12	0.00441384	0.457247
LNCV6_133299_PI430048170	LCP2	0.000263453	0.457331
LNCV6_134838_PI430048170	CSGALNACT1	0.00109575	0.457432
LNCV6_136718_PI430048170	BEND6	0.00464533	0.457529
LNCV6_64217_PI430048170	LMNB2	4.41e-06	0.45759
LNCV6_141248_PI430048170	CLTCL1	0.0428348	0.457604
LNCV6_135923_PI430048170	BIRC8	0.0257791	0.457678
LNCV6_137076_PI430048170	TYMS	8.94e-05	0.457732
LNCV6_131576_PI430048170	FAM83H	1.14e-06	0.45774
LNCV6_141814_PI430048170	KCNMA1	0.812334	0.45793
LNCV6_107137_PI430048170	EIF6	1.28e-06	0.458339
LNCV6_132294_PI430048170	C8orf76	7.27e-09	0.458458
LNCV6_133866_PI430048170	KIF16B	3.02e-06	0.458524
LNCV6_141901_PI430048170	HDGFRP3	5.4e-05	0.458572
LNCV6_142810_PI430048170	UTS2	0.121848	0.458724
LNCV6_132958_PI430048170	MPDZ	0.0129267	0.458765
LNCV6_138422_PI430048170	ARTN	0.0147121	0.458777
LNCV6_128531_PI430048170	F3	0.00201791	0.458824
LNCV6_136199_PI430048170	CBLN4	0.000486787	0.458855
LNCV6_60093_PI430048170	EPSTI1	3.17e-07	0.458892
LNCV6_136204_PI430048170	NUF2	1.53e-05	0.459427
LNCV6_142775_PI430048170	CBX1	1.08e-11	0.459466
LNCV6_139684_PI430048170	CDKN2D	1.61e-06	0.459468
LNCV6_145148_PI430048170	DHCR7	0.00306695	0.459637
LNCV6_130481_PI430048170	NR5A2	0.0019914	0.459677
LNCV6_129425_PI430048170	CACNA1H	0.000388854	0.459687
LNCV6_142290_PI430048170	SV2A	0.000987043	0.459729
LNCV6_136879_PI430048170	RCC2	3.99e-11	0.460041
LNCV6_145617_PI430048170	GBP1	6.41e-06	0.460286
LNCV6_129035_PI430048170	CADPS	0.79069	0.460411
LNCV6_107095_PI430048170	TUSC3	3.85e-05	0.460428
LNCV6_131270_PI430048170	LILRA2	0.000142475	0.460555
LNCV6_131643_PI430048170	PCNA	1.51e-05	0.460587
LNCV6_136612_PI430048170	CHRD	0.00787724	0.460648
LNCV6_142599_PI430048170	UBTD1	9.47e-06	0.460669
LNCV6_127150_PI430048170	C1orf216	3.08e-06	0.460873
LNCV6_143706_PI430048170	A1CF	0.412285	0.461079
LNCV6_139109_PI430048170	USP18	0.000881803	0.461195
LNCV6_70927_PI430048170	TRMT6	1.07e-06	0.461348
LNCV6_135956_PI430048170	SNRPD1	1.14e-05	0.461381
LNCV6_135565_PI430048170	KLHL34	0.093773	0.461493
LNCV6_130770_PI430048170	UBD	0.0188558	0.461847
LNCV6_144429_PI430048170	C10orf2	2.85e-07	0.461847
LNCV6_132064_PI430048170	LIPI	0.42441	0.461871
LNCV6_129922_PI430048170	HEPACAM2	0.489628	0.462077
LNCV6_145560_PI430048170	ORC1	0.000541376	0.462093
LNCV6_129623_PI430048170	SERTAD4	0.0121862	0.462207
LNCV6_142745_PI430048170	RAB36	3.64e-06	0.462246
LNCV6_128373_PI430048170	ZFHX4	0.448219	0.462283
LNCV6_135736_PI430048170	ZNF185	1.61e-05	0.462319
LNCV6_99535_PI430048170	SMS	3.51e-10	0.462322
LNCV6_127599_PI430048170	CACNG8	0.00266039	0.462429
LNCV6_127086_PI430048170	RAP2A	6.12e-09	0.462464
LNCV6_131097_PI430048170	COLGALT1	6.67e-09	0.462707
LNCV6_142904_PI430048170	KCNE5	1.5e-05	0.462785
LNCV6_128215_PI430048170	CPA6	0.40027	0.462893
LNCV6_127542_PI430048170	C1orf54	2.93e-05	0.462956
LNCV6_136210_PI430048170	SLC39A5	1.69e-05	0.46309
LNCV6_128150_PI430048170	PALLD	0.00653671	0.463335
LNCV6_131476_PI430048170	LURAP1L	1.6e-06	0.463354
LNCV6_130297_PI430048170	METTL12	0.000120315	0.463449
LNCV6_142596_PI430048170	IL31RA	0.00391474	0.463501
LNCV6_135649_PI430048170	POLR2I	9.31e-05	0.463591
LNCV6_136502_PI430048170	XAGE2	0.391589	0.463706
LNCV6_78931_PI430048170	MUC3A	0.000467098	0.463806
LNCV6_143636_PI430048170	PCP4L1	0.100937	0.464057
LNCV6_134259_PI430048170	ITGAM	0.00137122	0.464173
LNCV6_140353_PI430048170	PCDHA8	0.195289	0.464377
LNCV6_137336_PI430048170	SFRP1	0.968028	0.464425
LNCV6_132898_PI430048170	FAM102B	1.05e-07	0.464735
LNCV6_134542_PI430048170	TNN	0.88817	0.464893
LNCV6_130599_PI430048170	ANP32E	9.89e-08	0.465029
LNCV6_143875_PI430048170	ACOT7	1.33e-07	0.46521
LNCV6_126631_PI430048170	NUAK2	6.54e-05	0.465373
LNCV6_71163_PI430048170	TGIF2-C20orf24	3.4e-06	0.465439
LNCV6_54799_PI430048170	S100A16	0.00024691	0.465734
LNCV6_130749_PI430048170	AVPR1A	0.0158441	0.465817
LNCV6_95665_PI430048170	TCTEX1D2	8.62e-06	0.465822
LNCV6_144746_PI430048170	MOSPD1	0.000104285	0.465842
LNCV6_133926_PI430048170	ZC3HAV1L	2.2e-10	0.466185
LNCV6_135192_PI430048170	PLXNA3	2.4e-07	0.46631
LNCV6_134782_PI430048170	HMX2	0.0243618	0.466427
LNCV6_127633_PI430048170	IQGAP3	5.6e-05	0.466464
LNCV6_71278_PI430048170	CTSA	8.23e-08	0.466536
LNCV6_126640_PI430048170	PGPEP1L	0.313438	0.466565
LNCV6_132396_PI430048170	VCL	8.12e-06	0.466664
LNCV6_138802_PI430048170	C1orf112	3.32e-06	0.466995
LNCV6_135935_PI430048170	PPFIA3	1.58e-06	0.467197
LNCV6_127867_PI430048170	TYROBP	5.09e-06	0.467409
LNCV6_145156_PI430048170	AMZ1	0.0946563	0.467457
LNCV6_137130_PI430048170	BLM	3.58e-05	0.467526
LNCV6_111746_PI430048170	NOD1	8.87e-06	0.467693
LNCV6_141458_PI430048170	PCDHB16	0.00346496	0.467737
LNCV6_127766_PI430048170	ECSCR	1.91e-05	0.467766
LNCV6_129095_PI430048170	CDC25A	0.00157578	0.467783
LNCV6_144986_PI430048170	LMOD1	0.632621	0.467838
LNCV6_143144_PI430048170	PLA2R1	0.00018521	0.468008
LNCV6_128419_PI430048170	YWHAG	1.69e-08	0.46802
LNCV6_144930_PI430048170	CPT1C	2.49e-07	0.468052
LNCV6_129995_PI430048170	PPP1R18	7.48e-06	0.46814
LNCV6_142390_PI430048170	ADGRA2	0.000420966	0.468285
LNCV6_127750_PI430048170	NUDT1	8.87e-09	0.468305
LNCV6_94794_PI430048170	TSPAN8	0.0126366	0.468397
LNCV6_140928_PI430048170	C10orf111	0.0949394	0.468442
LNCV6_143053_PI430048170	TSHZ3	0.00188535	0.468652
LNCV6_139916_PI430048170	MED30	5e-09	0.468711
LNCV6_139326_PI430048170	DIRC1	0.018556	0.468757
LNCV6_143698_PI430048170	LYAR	1.53e-06	0.468832
LNCV6_145535_PI430048170	TNFSF4	3.08e-05	0.468857
LNCV6_93773_PI430048170	LRRC6	0.00175782	0.469011
LNCV6_142462_PI430048170	CCDC3	0.000573096	0.469257
LNCV6_132512_PI430048170	ACSL4	3.37e-06	0.469298
LNCV6_134533_PI430048170	CPNE1	4.28e-05	0.469532
LNCV6_133566_PI430048170	ATAD5	2.3e-05	0.469702
LNCV6_134619_PI430048170	CDCA3	0.000550421	0.469768
LNCV6_129771_PI430048170	LCA5	9.74e-06	0.469826
LNCV6_142720_PI430048170	CX3CR1	0.0338372	0.469853
LNCV6_129157_PI430048170	FAT2	0.00167554	0.469861
LNCV6_61003_PI430048170	HIF1A	3.56e-05	0.469908
LNCV6_134589_PI430048170	KIAA1462	5.06e-05	0.470155
LNCV6_60920_PI430048170	FERMT2	0.000818148	0.470352
LNCV6_127298_PI430048170	RNF150	0.251365	0.470569
LNCV6_143828_PI430048170	DIO1	0.150731	0.470743
LNCV6_95407_PI430048170	GALNT15	0.0963248	0.470798
LNCV6_142655_PI430048170	GTPBP4	7.26e-09	0.470833
LNCV6_130045_PI430048170	RDH16	0.168432	0.471106
LNCV6_127712_PI430048170	NFIL3	3.47e-07	0.471298
LNCV6_127972_PI430048170	PVRL4	0.00317237	0.47135
LNCV6_144914_PI430048170	TMEFF1	2.88e-05	0.471393
LNCV6_129931_PI430048170	SLC7A4	0.084242	0.471568
LNCV6_132155_PI430048170	EFHB	0.0602094	0.471843
LNCV6_139523_PI430048170	BACE2	0.0947523	0.47194
LNCV6_140423_PI430048170	HGH1	6.13e-05	0.472214
LNCV6_129317_PI430048170	TTF2	2.97e-06	0.472533
LNCV6_141037_PI430048170	PLXNC1	1.45e-05	0.472632
LNCV6_131242_PI430048170	ATHL1	0.012954	0.472677
LNCV6_131056_PI430048170	SCGB3A2	0.501732	0.472689
LNCV6_143652_PI430048170	HGF	0.000225193	0.472865
LNCV6_143384_PI430048170	C11orf16	0.242887	0.472868
LNCV6_129394_PI430048170	XRN2	5.08e-10	0.472952
LNCV6_140193_PI430048170	2017-09-11	6.02e-06	0.473158
LNCV6_133290_PI430048170	SSPN	0.0321868	0.473196
LNCV6_135395_PI430048170	ZWILCH	1.56e-07	0.473282
LNCV6_143921_PI430048170	FBXL18	3.32e-07	0.473396
LNCV6_133043_PI430048170	SYT11	3.49e-05	0.473428
LNCV6_141504_PI430048170	SLCO4A1	0.00211907	0.473476
LNCV6_145382_PI430048170	LBH	2.26e-05	0.473742
LNCV6_144989_PI430048170	IFI30	6.53e-05	0.473748
LNCV6_144201_PI430048170	PLSCR4	0.0038465	0.473973
LNCV6_140728_PI430048170	ECM2	0.0162718	0.473997
LNCV6_145684_PI430048170	CENPQ	2.01e-06	0.474072
LNCV6_116029_PI430048170	FANCI	8.57e-05	0.474195
LNCV6_134976_PI430048170	PTRF	0.0166453	0.474501
LNCV6_2879_PI430048170	TRO	0.000242206	0.474596
LNCV6_130265_PI430048170	LRP5	0.0517681	0.474599
LNCV6_145454_PI430048170	NHS	8.12e-06	0.475322
LNCV6_126748_PI430048170	HIST2H3C	0.000274418	0.475346
LNCV6_142637_PI430048170	RIPPLY3	0.00192615	0.475376
LNCV6_79642_PI430048170	TNFRSF10C	0.0149827	0.475658
LNCV6_137463_PI430048170	MAPK4	0.850976	0.475699
LNCV6_140268_PI430048170	OR2A12	0.45249	0.475842
LNCV6_139042_PI430048170	CRTC3	3.14e-07	0.475865
LNCV6_144309_PI430048170	SSX5	0.00827819	0.476022
LNCV6_140467_PI430048170	FABP7	0.11929	0.476134
LNCV6_135727_PI430048170	GHRH	0.762435	0.4762
LNCV6_128238_PI430048170	PHLDA2	0.0267115	0.476209
LNCV6_133126_PI430048170	TMEM119	0.0364525	0.476295
LNCV6_142509_PI430048170	EME1	6.11e-07	0.476751
LNCV6_139493_PI430048170	SIGLEC7	7.07e-06	0.47692
LNCV6_139065_PI430048170	VWDE	0.407355	0.477104
LNCV6_145093_PI430048170	HS3ST3B1	0.0554365	0.477284
LNCV6_135385_PI430048170	KCNJ8	0.00138374	0.477678
LNCV6_132811_PI430048170	PHEX	0.000544411	0.47782
LNCV6_145630_PI430048170	FGR	9.82e-05	0.477849
LNCV6_135652_PI430048170	C6orf222	0.166152	0.477852
LNCV6_71096_PI430048170	PDRG1	3.58e-05	0.47796
LNCV6_132760_PI430048170	HRG	0.54205	0.477963
LNCV6_138452_PI430048170	DDX31	4.66e-08	0.478005
LNCV6_140088_PI430048170	HTRA4	0.0259669	0.47816
LNCV6_133352_PI430048170	PF4	0.221876	0.478515
LNCV6_128860_PI430048170	SEC23A	7.8e-07	0.478631
LNCV6_145714_PI430048170	NOL6	2.27e-07	0.478845
LNCV6_129751_PI430048170	NEK11	8.6e-07	0.478888
LNCV6_143861_PI430048170	C1orf198	7.48e-09	0.478904
LNCV6_141388_PI430048170	TOMM34	6.35e-06	0.478987
LNCV6_78158_PI430048170	THSD7A	0.00193008	0.479128
LNCV6_130786_PI430048170	APOD	0.929889	0.479233
LNCV6_133468_PI430048170	SHISA2	0.21822	0.479764
LNCV6_126788_PI430048170	CHRDL1	0.152863	0.479834
LNCV6_135199_PI430048170	TCP10L	0.122059	0.479907
LNCV6_134823_PI430048170	ELAVL2	0.0557968	0.480088
LNCV6_135979_PI430048170	IFI16	0.000213183	0.480146
LNCV6_130787_PI430048170	APOE	0.000433763	0.480249
LNCV6_129827_PI430048170	ELOVL2	0.000228984	0.480362
LNCV6_142513_PI430048170	SULT4A1	0.00580371	0.480381
LNCV6_140468_PI430048170	CDC45	0.00149962	0.480505
LNCV6_130135_PI430048170	CD300LF	1.84e-06	0.480513
LNCV6_128558_PI430048170	SHB	7.12e-09	0.480583
LNCV6_68029_PI430048170	CHEK1	3.77e-05	0.480636
LNCV6_143817_PI430048170	CRIM1	7.9e-08	0.480774
LNCV6_142601_PI430048170	VIP	0.720258	0.480791
LNCV6_130195_PI430048170	CYP2B6	0.0469008	0.481092
LNCV6_126804_PI430048170	PRIM2	1.72e-07	0.4812
LNCV6_67786_PI430048170	XRCC3	0.000629194	0.48121
LNCV6_105761_PI430048170	ARHGAP11A	0.000169137	0.481215
LNCV6_127544_PI430048170	ACVR1	4.19e-08	0.48123
LNCV6_132174_PI430048170	MKI67	0.000278438	0.4814
LNCV6_141376_PI430048170	GJA4	0.000340935	0.481535
LNCV6_127346_PI430048170	ZNF607	3.05e-05	0.481608
LNCV6_74202_PI430048170	PROM1	0.000355523	0.481812
LNCV6_128181_PI430048170	PEA15	4.24e-05	0.481854
LNCV6_136657_PI430048170	PAQR4	7.18e-05	0.481882
LNCV6_143590_PI430048170	CLDN7	1.38e-06	0.482092
LNCV6_139601_PI430048170	ADIPOQ	0.151574	0.482208
LNCV6_133631_PI430048170	ACBD7	0.00704624	0.482408
LNCV6_138521_PI430048170	RASL12	0.0010207	0.482516
LNCV6_128581_PI430048170	TIMM8A	0.00011157	0.482603
LNCV6_131741_PI430048170	URI1	0.00836462	0.482611
LNCV6_130704_PI430048170	DDRGK1	1.67e-06	0.482946
LNCV6_131666_PI430048170	DACT3	0.503184	0.483544
LNCV6_138439_PI430048170	CD274	0.000461725	0.48374
LNCV6_129984_PI430048170	LCE2B	0.463704	0.483954
LNCV6_137705_PI430048170	TLR4	2.22e-06	0.484
LNCV6_143490_PI430048170	WDR12	1.38e-06	0.484273
LNCV6_130708_PI430048170	C15orf26	1.47e-05	0.484329
LNCV6_135136_PI430048170	ZNFX1	1.33e-09	0.484334
[truncated: 16,854 more rows]
