# Supplementary material for: Gastric cancer-derived LBP promotes liver metastasis by driving intrahepatic fibrotic pre-metastatic niche formation
Source: J Exp Clin Cancer Res. 2023 Oct 3;42:258. doi: 10.1186/s13046-023-02833-8 (PMC10546721; doi:10.1186/s13046-023-02833-8)
Supplement: Supplementary file 2 — Additional file 2. [file 13046_2023_2833_MOESM2_ESM.xlsx]

## Sheet: Sheet1
Gene Symbol	GC-NLM_mean	GC-LM_mean	log2fc	pvalue	qvalue
CRP	176833	2.11949e+06	-3.58326	5.82829e-10	4.94757e-09
SAA1	729177	5.50471e+06	-2.91633	0.000246655	0.000951741
SAA2	210422	1.40256e+06	-2.7367	7.50891e-08	5.03229e-07
S100A8	157686	675717	-2.09936	0.00229444	0.00706835
PTGDS	65165.8	258362	-1.98721	0.0126046	0.0295396
LYZ	59753.4	191324	-1.67893	0.00304307	0.00901127
LBP	260941	665861	-1.3515	6.88617e-26	2.39138e-24
CFHR2	140129	350567	-1.32294	0.0016994	0.00540976
APOC3	5.02594e+06	1.1588e+07	-1.20516	0.0200673	0.0445682
IGFBP2	37362.9	85545.4	-1.19508	0.0122764	0.0289481
RBP4	938688	2.08711e+06	-1.15279	1.97217e-07	1.23503e-06
LRG1	536928	1.1138e+06	-1.0527	2.0743e-19	4.40212e-18
CFD	70177.9	145053	-1.04749	6.02594e-07	3.48774e-06
SERPINA3	3.3695e+06	6.86014e+06	-1.0257	9.5594e-23	2.60835e-21
ORM1	1.65106e+07	3.30431e+07	-1.00095	1.31228e-35	8.35482e-34
CDH5	63264.3	126013	-0.994113	0.00773801	0.0198384
APOC4-APOC2	2.17487e+06	4.10435e+06	-0.916221	4.36096e-06	2.16349e-05
AMBP	1.43018e+06	2578708	-0.850447	1.37459e-13	1.75032e-12
PLTP	87266.9	156417	-0.841896	0.000668892	0.00232288
THBS1	62332.5	109029	-0.806661	0.00724343	0.018952
QSOX1	92073.9	160634	-0.80291	3.86368e-06	1.9679e-05
C1RL	109182	190388	-0.802206	0.0121469	0.0288205
JCHAIN	1.73945e+06	2.9759e+06	-0.774697	7.83607e-08	5.161e-07
EFEMP1	84576	142911	-0.756799	1.96997e-05	8.75035e-05
ITIH3	501874	836368	-0.736813	1.22384e-36	9.35014e-35
C1QB	896150	1.46969e+06	-0.713702	1.25998e-11	1.20328e-10
SERPINF1	396663	641375	-0.693253	1.35571e-15	2.354e-14
CST3	394354	627513	-0.670154	0.00649886	0.01724
C1QA	443953	703195	-0.663519	0.011395	0.0272056
C1QC	945327	1.49041e+06	-0.65682	6.2517e-09	4.68265e-08
FCGBP	55648.9	87713.4	-0.656444	4.22794e-06	2.1251e-05
C1R	421784	646828	-0.616879	2.46472e-14	3.48712e-13
CD44	88274.2	134387	-0.606335	0.00616974	0.0165975
MASP2	119982	182474	-0.604875	0.00166838	0.00535563
F5	270981	178634	0.601182	7.91697e-05	0.000332339
HPX	9272618	6.04368e+06	0.617548	1.17211e-13	1.54395e-12
KNG1	792373	513291	0.626401	0.0110356	0.026681
HRG	1.29187e+06	833709	0.631846	7.15294e-13	8.53883e-12
FETUB	172007	108899	0.659479	0.00236232	0.00716231
GSN	809149	489119	0.726221	1.4916e-25	4.74827e-24
APOM	736347	407374	0.854031	8.69239e-07	4.88308e-06
PON1	832506	452012	0.881099	2.09121e-26	8.87603e-25
TF	1.42771e+07	7186046	0.990433	3.6874e-93	7.04294e-91
APOA2	8.60518e+06	4.24403e+06	1.01977	3.81639e-07	2.31406e-06
TAGLN2	52914.1	24479.7	1.11207	0.00433577	0.0121784
AHSG	4.93745e+06	2.18784e+06	1.17426	4.68631e-34	2.55739e-32
PPBP	447640	169879	1.39783	4.43206e-06	2.17057e-05
VWF	408892	117361	1.80077	0.000797282	0.0027193
ALB	259103	68878.1	1.91141	0.00124276	0.00419499
