# Supplementary material for: Gastric cancer-derived LBP promotes liver metastasis by driving intrahepatic fibrotic pre-metastatic niche formation
Source: J Exp Clin Cancer Res. 2023 Oct 3;42:258. doi: 10.1186/s13046-023-02833-8 (PMC10546721; doi:10.1186/s13046-023-02833-8)
Supplement: Supplementary file 5 — Additional file 5. [file 13046_2023_2833_MOESM5_ESM.xlsx]

## Sheet: LBP VS IgG
GeneSymbol	logFC	P.Value
CD82	2.1711	4.87722e-10
RGCC	-2.57607	5.45716e-10
IDO1	4.56407	7.23484e-10
HCK	3.2483	7.78437e-10
THBD	-2.84213	8.3361e-10
SLC30A3	-2.58325	8.72409e-10
ABCB1	-1.84443	9.13145e-10
SOD2	2.44379	9.37598e-10
IL6	3.72277	1.00297e-09
RASA1	-1.43252	1.14096e-09
TSC22D1	-1.57104	1.35114e-09
TGFB1	2.07984	1.57504e-09
GIMAP8	2.50373	1.7711e-09
HPSE	1.94054	1.90018e-09
EBI3	3.04214	1.9033e-09
ITGA6	-2.5681	2.43733e-09
PLD3	-1.70525	2.43938e-09
SEMA4D	1.61169	2.5998e-09
RNF19B	2.14596	2.74237e-09
SELENON	-1.31153	3.32109e-09
BASP1	1.67332	3.48279e-09
CLU	-3.12147	3.74141e-09
OASL	1.40443	4.12996e-09
ITGB7	-1.39117	4.56747e-09
PTGS2	2.73248	4.85858e-09
SLC7A8	-3.82208	5.1606e-09
CCL2	5.69334	5.67398e-09
CD40	1.94119	5.96318e-09
ETV3	1.02785	6.00926e-09
TXNIP	-1.16796	6.26955e-09
FA2H	-2.59203	6.28374e-09
DOCK4	1.63083	6.42825e-09
IL15RA	2.98116	7.98309e-09
PLXNC1	1.69596	8.09349e-09
LIMK2	2.97049	8.54959e-09
SRC	1.59417	8.68666e-09
GBP1	2.21526	8.89789e-09
PTP4A3	-1.69612	9.53593e-09
RCBTB2	-1.13365	9.70895e-09
MS4A7	3.17344	1.00582e-08
ATP2B4	-1.2147	1.01138e-08
DLX3	-2.41521	1.03553e-08
SERPINB7	3.37363	1.10287e-08
STX11	1.24405	1.1045e-08
APBB1IP	-1.06631	1.14394e-08
GPC4	-1.31302	1.2255e-08
MYBPH	-2.4735	1.22842e-08
FKBP9	1.13671	1.29443e-08
TLR4	1.44922	1.30054e-08
PANX1	0.87352	1.37014e-08
TDRD7	1.31345	1.37154e-08
C1QTNF1	2.26838	1.54707e-08
FBXO32	-1.1443	1.59299e-08
PIM2	1.95964	1.70672e-08
USP2	-1.63417	1.71231e-08
SPNS2	-2.55941	1.72876e-08
PTK7	-1.01362	1.82732e-08
LGMN	2.0615	1.85469e-08
CLIP2	-1.36163	1.86915e-08
EGR2	-1.2146	1.88065e-08
GDF15	-2.54161	1.88872e-08
GBP5	2.49301	1.92122e-08
EPRS1	-0.938963	1.99286e-08
TAP1	0.960056	2.13621e-08
ADCY8	-2.47884	2.16767e-08
MEFV	1.93448	2.18627e-08
CD44	1.13512	2.21592e-08
TBL2	-1.24897	2.24332e-08
GNG7	-1.87467	2.25995e-08
WNT5A	2.04256	2.34094e-08
NRAP	-2.35413	2.54225e-08
XIRP1	1.05322	2.55744e-08
NUMBL	-1.35271	2.5857e-08
ZBED1	0.800989	2.61072e-08
MYO10	1.3661	2.64275e-08
MLKL	1.33904	2.66822e-08
ITGA1	2.75878	2.72775e-08
SLC25A37	2.52825	2.7604e-08
PHLDA1	-1.57239	2.82641e-08
DOP1B	-1.66466	2.97909e-08
TNFAIP8L3	-2.12162	2.99905e-08
TRIM14	1.00573	3.08487e-08
TIMP3	-1.57686	3.19967e-08
RAB31	0.831339	3.24648e-08
SLC20A1	-0.94423	3.32466e-08
POU2F2	1.35234	3.35961e-08
ADAM19	3.00863	3.46942e-08
ICAM1	1.33515	3.54444e-08
STUM	-1.14687	3.70643e-08
GPR18	1.13567	3.7263e-08
RGS2	-1.1526	3.8001e-08
SLC37A2	-1.56123	3.82458e-08
RGS16	2.39206	3.82686e-08
ARMC9	-1.66045	3.87282e-08
KIAA0930	-1.38882	3.91401e-08
ACVRL1	1.28833	3.92329e-08
BSG	-0.996779	3.9851e-08
ATP10A	1.04863	3.98997e-08
MRPS6	-1.83662	4.01437e-08
APOE	-1.81856	4.22533e-08
PRELID1	0.87371	4.23721e-08
WHRN	-1.86068	4.29113e-08
TAGAP	1.32834	4.38621e-08
USF2	-1.01811	4.52225e-08
SNAI1	1.76461	4.55503e-08
PRKD3	1.03119	4.55819e-08
ECE1	1.98355	4.6933e-08
ANKRD10	-1.10911	4.80532e-08
HSPA5	-1.19158	4.87527e-08
MID1IP1	-1.00991	5.01651e-08
RADX	-1.42048	5.03803e-08
LPL	-1.99734	5.20488e-08
SERPINE2	3.01789	5.23119e-08
ITGB5	-0.965225	5.32141e-08
CASS4	-2.11998	5.4081e-08
NBPF6	0.907355	5.4573e-08
HERPUD2	0.79447	5.52363e-08
GBP2	2.0171	5.68218e-08
PARP12	0.899185	5.71985e-08
CD274	2.02673	5.83146e-08
ZNF395	-0.919785	5.83932e-08
CXCL5	2.366	5.8692e-08
DISC1	1.18055	5.90154e-08
KRR1	-1.16538	5.93796e-08
WARS1	1.2496	5.9833e-08
CASP10	1.00825	6.03528e-08
NID1	1.75314	6.03616e-08
GLIPR2	-1.68358	6.10785e-08
SLCO2B1	-2.52984	6.10829e-08
SLC39A14	1.25968	6.16559e-08
TXNDC5	-0.678024	6.27749e-08
EMP1	-1.06537	6.33739e-08
PCSK6	-1.0615	6.38298e-08
XRN1	1.07979	6.40395e-08
PFKP	0.768801	6.41838e-08
EPB41L3	1.66214	6.43305e-08
TRIM25	0.855113	6.43522e-08
CCL7	2.53575	6.52085e-08
C3	1.41884	6.52461e-08
NR4A3	-1.09911	6.5304e-08
LAPTM5	0.69305	6.67657e-08
NT5E	0.999558	6.68314e-08
TRANK1	1.27881	6.85661e-08
RPS6KA2	-1.48952	7.08986e-08
IL23A	5.13972	7.09503e-08
TCF4	1.47413	7.10593e-08
ITGB3	0.881637	7.13556e-08
TBC1D14	-0.77042	7.1847e-08
LAIR1	1.30538	7.20082e-08
LRRC8A	-1.01386	7.2515e-08
CHAF1A	-0.717542	7.2757e-08
KAZN	-1.36664	7.28352e-08
SRGN	0.756015	7.33164e-08
EIF2AK3	-1.40841	7.34127e-08
CEBPA	-1.80584	7.36402e-08
FABP4	-3.66075	7.44596e-08
CXCL10	3.42654	7.44644e-08
ST3GAL5	-1.4433	7.4584e-08
MLXIPL	-2.17882	7.47536e-08
JUP	-2.326	7.54751e-08
TMEM70	-0.7792	7.54975e-08
NINJ1	1.13752	7.66683e-08
GNB4	1.66874	7.67711e-08
STAT1	0.728645	7.72321e-08
ZBTB7C	-1.66855	7.73659e-08
DUSP14	-1.31798	7.96489e-08
TNFAIP6	3.44347	8.01732e-08
TEAD1	1.26767	8.02373e-08
IGFBP4	1.32282	8.0706e-08
IFNGR2	0.731759	8.11267e-08
IL1R1	-0.896591	8.30332e-08
XPOT	-0.861892	8.49098e-08
TTC3	-1.1648	8.54432e-08
TMEM106A	1.02304	8.65033e-08
PRAG1	-1.43653	8.66705e-08
SPRY2	-1.04523	8.79868e-08
SAMD1	-1.0377	8.84119e-08
NKAIN1	1.08447	8.849e-08
PLEKHF1	-1.94842	8.84924e-08
APOL1	1.34056	8.98306e-08
PDGFA	1.32938	9.10272e-08
TNFAIP2	1.26263	9.10742e-08
GBP4	2.75402	9.25137e-08
NES	-2.60009	9.32763e-08
CEMIP	1.64051	9.37175e-08
C5AR2	-1.82716	9.40185e-08
CNP	0.701193	9.43601e-08
TIPARP	-0.913471	9.66983e-08
PCM1	-1.16556	9.68838e-08
LDLRAP1	-1.42354	9.71925e-08
APOL6	1.51787	9.76143e-08
TMEM104	-0.75126	9.77714e-08
ANXA11	-0.844695	9.85243e-08
NPTN	0.9597	9.88005e-08
SLC2A6	2.27812	9.94624e-08
ABHD12	0.700106	9.99902e-08
SNX10	1.88418	1.00796e-07
UNC5B	1.73924	1.00892e-07
JUN	-1.35019	1.02107e-07
SLC25A28	1.36508	1.04057e-07
TGFBI	1.80934	1.04452e-07
INHBA	2.42675	1.0452e-07
CNR1	-2.79408	1.04949e-07
CCL20	1.58256	1.05002e-07
ARHGAP31	1.15711	1.05821e-07
P2RY6	1.6772	1.06222e-07
DENND5A	1.27075	1.06754e-07
PDE4B	2.26247	1.07075e-07
ITGA3	-1.93221	1.07988e-07
SULF2	1.96905	1.08109e-07
HERPUD1	-0.887184	1.08345e-07
ROBO1	1.9005	1.09286e-07
LRPAP1	-0.86286	1.0966e-07
SIK1B	-1.02109	1.09889e-07
MTF1	0.986047	1.11425e-07
ITPR2	1.35124	1.12144e-07
HS3ST3B1	1.63697	1.13429e-07
CLEC5A	1.69838	1.17539e-07
SERPINA1	1.26988	1.18852e-07
EMILIN2	1.16609	1.19561e-07
SLFN5	1.23719	1.20676e-07
CALU	-0.992694	1.20738e-07
GLIPR1	-1.35139	1.2163e-07
ADCK2	1.93266	1.21873e-07
DUSP10	-0.681338	1.23321e-07
RAB39A	1.14887	1.23864e-07
VIPR1	-1.46936	1.24699e-07
C21orf91	0.923543	1.25464e-07
SLC29A1	-1.65964	1.25732e-07
ARL1	-1.07602	1.27086e-07
LONRF1	1.06559	1.30669e-07
NUB1	1.06037	1.30808e-07
DCBLD1	1.0953	1.33503e-07
SMYD2	1.25618	1.34824e-07
EHD2	-0.987721	1.35522e-07
NUDCD1	1.51875	1.35744e-07
NLRP3	0.754025	1.37691e-07
METTL7B	-2.11112	1.39026e-07
MTSS2	-1.29176	1.39163e-07
PGM1	1.40518	1.39424e-07
PPARG	-2.34453	1.395e-07
ROBO4	2.31874	1.42437e-07
PLOD2	2.84832	1.42572e-07
BCL7A	-1.31284	1.45194e-07
TBC1D8	-1.03164	1.45692e-07
SLC39A7	-0.806962	1.46078e-07
SLC12A8	-2.00034	1.46308e-07
LRRC15	0.726545	1.46958e-07
IL4I1	0.723271	1.47068e-07
PDXDC1	-0.817216	1.47278e-07
MYOF	0.90239	1.47805e-07
CDK2AP2	-1.37313	1.49835e-07
TRAM2	-0.913002	1.50206e-07
HMX3	-2.12714	1.50884e-07
TREM2	-1.75208	1.52117e-07
GCH1	2.73298	1.52336e-07
IRS2	-1.09484	1.52697e-07
AHCYL1	-0.912754	1.54797e-07
PAX5	1.48622	1.55263e-07
LGALS3	-1.68302	1.56279e-07
FCRLA	-0.990112	1.60668e-07
BCL2L1	-1.03501	1.65541e-07
CNDP2	0.723248	1.657e-07
PYGL	-1.23803	1.66374e-07
E2F7	-0.891565	1.66479e-07
MINDY1	-1.12483	1.67504e-07
MMP19	-1.60052	1.69163e-07
CHI3L1	-1.35836	1.69443e-07
MT2A	2.74262	1.71956e-07
CCL8	4.65961	1.76017e-07
CCL5	1.69306	1.76444e-07
TNFSF13B	2.25428	1.76633e-07
PACSIN2	-0.931232	1.77561e-07
VAT1L	-1.17225	1.79333e-07
FBXO41	0.747917	1.79898e-07
EPHB2	1.04492	1.80105e-07
ZFP36L1	-2.32268	1.82248e-07
ALDOC	1.90095	1.83216e-07
TMEM62	0.786769	1.8395e-07
DTX4	2.25096	1.84249e-07
VEGFC	1.32856	1.86399e-07
CSF2RB	0.73002	1.88751e-07
IL1A	1.48117	1.91334e-07
ACP5	-2.96551	1.91976e-07
GADD45A	-1.34124	1.93078e-07
LPXN	0.647092	1.96162e-07
MMP10	2.10686	1.96422e-07
P3H2	1.35132	1.97204e-07
SERTAD2	-1.40025	1.97752e-07
DHX58	1.08903	2.01937e-07
KLHL4	-1.96357	2.03755e-07
CAMK1	-1.76413	2.06227e-07
IL1B	1.41242	2.06373e-07
PHACTR4	1.0904	2.09209e-07
GSN	-1.10775	2.1464e-07
IGFBP5	2.01735	2.16639e-07
CXCR4	-1.05706	2.16906e-07
DAPP1	1.69948	2.18392e-07
PDGFRA	1.28189	2.18985e-07
SLC35B2	-0.628501	2.24554e-07
ITPR3	2.312	2.25101e-07
MUC13	0.90795	2.27044e-07
SPINT1	-0.847864	2.27695e-07
MYL9	-0.728709	2.29998e-07
SEPTIN11	0.812086	2.30041e-07
ENDOD1	1.73619	2.31227e-07
APOBEC3G	1.2367	2.32341e-07
SLC16A1	-0.860976	2.32667e-07
MAPKAPK3	-1.28436	2.3333e-07
TMEM171	2.41343	2.33531e-07
NKX3-1	1.70547	2.34328e-07
ZCCHC24	0.616909	2.34903e-07
PSAT1	-0.956523	2.36777e-07
BAALC	-1.59901	2.37674e-07
PNPT1	0.981344	2.37777e-07
NOD2	2.21907	2.38982e-07
AKIRIN2	-0.638064	2.40932e-07
P4HB	-0.645059	2.42847e-07
SPRED2	-0.69711	2.43848e-07
BTN2A1	0.77566	2.43988e-07
RAB6B	-2.01577	2.47345e-07
TMEM217	-1.28966	2.48159e-07
PFKFB3	0.703358	2.48371e-07
HSH2D	1.4794	2.48568e-07
TNKS1BP1	-0.716459	2.49582e-07
CD38	1.99844	2.53208e-07
GOLGA2	-0.637327	2.54459e-07
IRF1	1.10692	2.54626e-07
MXRA7	1.64454	2.5554e-07
DOCK8	0.883879	2.55878e-07
APOC1	-2.9411	2.57201e-07
CORO2B	-1.40698	2.57904e-07
OSMR	1.26191	2.60788e-07
EHD4	0.992988	2.61715e-07
FAM20C	-1.82474	2.62135e-07
DDIT4L	-1.04538	2.6305e-07
CXCL11	2.73544	2.64609e-07
LGALS8	0.771414	2.67044e-07
ZC3H12A	2.11747	2.68722e-07
SH3PXD2B	1.42053	2.7004e-07
DNAJA4	0.516164	2.71258e-07
TSPAN17	-1.4181	2.73615e-07
MRAS	-1.67503	2.7578e-07
ITPKB	-1.83394	2.76176e-07
TNF	1.78806	2.76235e-07
EID1	-1.22217	2.77308e-07
KYNU	1.67214	2.78765e-07
JCAD	-0.553287	2.81456e-07
TBC1D1	-0.759828	2.81622e-07
SNAI3	-1.51093	2.81819e-07
UBXN11	-1.90845	2.82221e-07
PTPRJ	0.727902	2.82734e-07
BATF2	1.21759	2.83295e-07
TRIM26	0.641513	2.84176e-07
MYD88	1.04883	2.86161e-07
CXCL13	3.71964	2.87616e-07
PPM1L	-0.994881	2.91043e-07
MINDY2	-0.85265	2.91354e-07
P4HTM	-1.4708	2.9289e-07
EXOSC9	1.49993	2.94809e-07
MAP3K7CL	-1.49265	2.96207e-07
GEM	-0.888179	2.96796e-07
CD70	0.908375	2.9914e-07
CXCL9	2.21948	3.00441e-07
HM13	-0.633333	3.03366e-07
TNFAIP3	0.956235	3.06546e-07
CD53	0.606937	3.07081e-07
STK26	1.76343	3.08924e-07
ZNFX1	0.640362	3.10113e-07
SUCNR1	-2.50833	3.12532e-07
HSD3B7	-1.58635	3.15554e-07
SHANK1	-1.17752	3.17767e-07
MOV10	0.796344	3.18807e-07
CD109	-1.21012	3.20251e-07
BID	0.87293	3.2216e-07
PVR	1.50913	3.24564e-07
USP18	0.759525	3.24748e-07
MT1E	1.90985	3.25824e-07
TP53INP2	0.736931	3.29273e-07
RAB11FIP4	-1.01044	3.29405e-07
HSPB7	-2.30076	3.3087e-07
DDX58	0.986	3.32285e-07
FABP5	-2.50235	3.33636e-07
PCDHAC2	1.06212	3.33703e-07
ADA	1.07538	3.35998e-07
KDELR2	-0.906619	3.36988e-07
NKD1	1.07321	3.41214e-07
TAGLN2	1.00669	3.471e-07
UBR7	-0.835971	3.49782e-07
JAK2	1.38628	3.51793e-07
SEC31A	-0.815322	3.56111e-07
LSP1	-2.50668	3.57775e-07
FAM156A	-0.707396	3.60231e-07
SLC29A4	-1.32227	3.62841e-07
SNX7	1.34316	3.6371e-07
ASAH1	-1.36185	3.64274e-07
OPTN	1.28351	3.64438e-07
IL3RA	1.91408	3.65882e-07
TRAF3IP2	1.24945	3.66867e-07
DAGLA	-0.757804	3.68638e-07
TRAFD1	0.632739	3.72346e-07
LIPA	-1.46006	3.72636e-07
PROCR	2.25225	3.74442e-07
BVES	1.65214	3.76161e-07
GSG1L	-1.30117	3.77143e-07
STAT4	1.00051	3.78015e-07
MAPK6	-0.627582	3.78055e-07
KIAA0232	-0.723698	3.80935e-07
DHDDS	-0.893032	3.82054e-07
SIPA1L1	0.777066	3.85055e-07
CLDN23	1.75669	3.85645e-07
MGP	-2.77809	3.85762e-07
CCL4	1.915	3.86288e-07
AAAS	-0.736971	3.86721e-07
SLC29A3	-2.05038	3.87873e-07
RCAN1	-1.34439	3.88355e-07
MERTK	-1.75682	3.9161e-07
CUTA	-0.985709	3.93006e-07
TRPM8	-1.5315	3.93185e-07
DDIT3	-1.208	3.93766e-07
KCNJ1	-1.29487	3.94215e-07
GBP3	1.40334	3.94282e-07
LPAR6	-1.24511	3.94679e-07
ALOX5AP	1.85663	3.95836e-07
PTGS1	-0.86531	4.03469e-07
MS4A14	3.19581	4.04404e-07
PCDH12	0.798591	4.08339e-07
TMSB4X	1.17643	4.08957e-07
PAFAH2	-0.821832	4.10566e-07
ERMP1	-0.683846	4.10741e-07
PLAGL1	1.72962	4.11444e-07
VAT1	-1.19667	4.11582e-07
PLIN2	-1.41565	4.16734e-07
DCTD	0.568358	4.1862e-07
SMAP2	-0.609675	4.18627e-07
ETV7	1.48359	4.25749e-07
COPB2	-0.616229	4.26681e-07
LAMB1	1.52466	4.2778e-07
UBE2R2	-0.502636	4.28368e-07
TRIM22	1.30384	4.29898e-07
SLC7A11	1.15695	4.30018e-07
FAM98A	-1.12605	4.32358e-07
SEC13	-1.01978	4.32707e-07
SPP1	1.03108	4.33052e-07
GPT2	-1.25145	4.35187e-07
RGS1	-0.591031	4.38009e-07
NBPF26	0.983764	4.38246e-07
DAD1	-0.720861	4.41173e-07
PDIA4	-0.661876	4.42651e-07
ITGAV	1.29632	4.47001e-07
MAN1A1	-0.620454	4.49431e-07
CD52	-2.32615	4.60467e-07
SLC43A2	1.73885	4.62332e-07
PI4K2B	0.707844	4.62844e-07
OAS1	0.600309	4.64615e-07
CPM	1.54546	4.64634e-07
ZNF385A	-0.728005	4.66667e-07
DNAJB9	-1.09592	4.66815e-07
MSN	0.664481	4.7142e-07
IL32	1.61495	4.71585e-07
CASP1	1.10635	4.77578e-07
ALDH18A1	-0.845163	4.77958e-07
TKTL1	-1.30671	4.86615e-07
NRGN	-1.71589	4.91971e-07
AK4	1.32875	5.00855e-07
BMPR2	1.08771	5.05324e-07
FLNA	-1.13957	5.05737e-07
OTULINL	1.07194	5.06489e-07
TRIM44	0.783068	5.13289e-07
FAM111A	0.655848	5.14718e-07
RET	0.902615	5.14997e-07
CTXN1	-2.16947	5.1632e-07
PARVG	-1.01766	5.25674e-07
SP100	0.655495	5.26756e-07
TNFSF10	1.68259	5.28449e-07
MACROH2A1	0.716048	5.36733e-07
SLC33A1	-0.620538	5.45385e-07
S100A10	1.26371	5.46663e-07
CEBPG	-0.993205	5.51999e-07
MYOZ2	-1.33928	5.52664e-07
SERPINH1	0.508063	5.53121e-07
LIMS1	-0.747766	5.54009e-07
GSAP	1.0243	5.54925e-07
KCNAB2	-1.08565	5.55334e-07
GTPBP1	0.715775	5.59038e-07
KLF3	-1.30096	5.60923e-07
MCOLN2	2.34223	5.61654e-07
TM4SF19	-1.60444	5.63109e-07
PI4K2A	-0.920637	5.655e-07
SYVN1	-0.559297	5.6577e-07
PARM1	1.98922	5.67322e-07
SOCS3	1.6251	5.67551e-07
LSS	0.640023	5.69517e-07
RANBP2	-0.713426	5.84633e-07
OCSTAMP	-1.50263	5.84915e-07
ZNF107	0.863145	5.85984e-07
MICAL2	-0.952853	5.91328e-07
EPB41L2	1.13325	5.93553e-07
SHE	-0.836167	5.93712e-07
DCSTAMP	-1.21202	5.95589e-07
TUBB	-0.821771	5.96962e-07
PGK1	0.801226	5.98872e-07
OAS3	0.681762	5.99999e-07
MYO18A	-0.968781	6.01663e-07
PTPRK	1.74406	6.08507e-07
DLX1	0.889546	6.11942e-07
UBE2S	0.873465	6.12774e-07
ACOD1	2.00587	6.14268e-07
SMAD7	0.965956	6.16192e-07
HERC6	0.708076	6.18067e-07
TRIM36	1.41168	6.20232e-07
TBX3	1.10844	6.26417e-07
PDE1B	0.594887	6.28477e-07
KCNIP2	-1.21919	6.30202e-07
SPPL2A	0.660533	6.30803e-07
MAGEH1	-1.17218	6.34413e-07
MYOZ1	-1.19579	6.3559e-07
CITED2	-0.886804	6.39216e-07
PTPRG	0.747744	6.40336e-07
STAT3	0.80072	6.40912e-07
DRAXIN	0.843384	6.4601e-07
SIGLEC5	1.46738	6.51436e-07
TEN1	0.702451	6.57984e-07
PLAUR	0.842432	6.58632e-07
DPYSL3	-1.27967	6.61899e-07
NEDD4	1.11211	6.63375e-07
LRRC28	-0.849192	6.66029e-07
ANKRD13B	-1.06786	6.71757e-07
SDS	-1.63752	6.77088e-07
PLCB2	-1.41526	6.85664e-07
ATP6AP1	-0.60216	6.91147e-07
PCLO	-0.485849	6.91289e-07
MAP3K5	0.830265	6.92919e-07
MASTL	0.981397	6.98987e-07
AK2	0.780423	7.0083e-07
TIPIN	0.727894	7.05098e-07
ORMDL3	-0.704924	7.06059e-07
FUT4	1.03748	7.07523e-07
SEPHS2	-0.558996	7.1049e-07
CSF1	-1.61123	7.11032e-07
IGFBP3	1.13611	7.11738e-07
SPSB1	-1.14231	7.13876e-07
MAP3K10	-0.554692	7.14427e-07
ADAMTS15	-1.42675	7.20789e-07
PDGFRL	1.10499	7.24696e-07
IRF8	0.947473	7.35682e-07
H2AW	-1.40541	7.38072e-07
NKG7	2.35835	7.39273e-07
PPP3CC	0.772878	7.41934e-07
NOTCH1	0.915857	7.43409e-07
CDCP1	-1.55049	7.44625e-07
SLCO4C1	-0.982298	7.48571e-07
PJA2	-0.936324	7.48571e-07
IFIH1	0.841305	7.51096e-07
BCAN	-1.66286	7.54007e-07
TGFB2	-0.917826	7.63127e-07
LYN	1.33096	7.66311e-07
KCNC3	-0.846645	7.75568e-07
HLX	-0.829491	7.81957e-07
USP12	-0.766281	7.83892e-07
CMTR1	0.778774	7.85231e-07
SIAE	-0.719891	7.89845e-07
NCOA7	1.28478	7.9274e-07
CTSW	-1.93171	7.9572e-07
ATP6V0C	-0.55603	7.98944e-07
ATP9A	-1.30742	8.0134e-07
YIPF2	-0.880438	8.03257e-07
SP140L	0.950486	8.04892e-07
VSTM2L	-2.5022	8.05161e-07
BAIAP2	-1.89072	8.10705e-07
RTL5	0.514407	8.12359e-07
ZNF48	-0.768248	8.1434e-07
ZNF219	-1.32089	8.20675e-07
ULBP2	0.802527	8.22278e-07
PPP1R27	-3.79043	8.25426e-07
RUNX3	0.697389	8.26022e-07
LASP1	-0.637196	8.2635e-07
PLCL2	0.897563	8.27281e-07
TOR1AIP1	0.600211	8.36593e-07
MAP1LC3B	-0.780443	8.37474e-07
PTPRS	-0.934184	8.38538e-07
DPYSL2	-1.43549	8.39364e-07
CD9	-1.91165	8.39755e-07
LGALS3BP	-0.636563	8.40075e-07
SERP1	-0.727986	8.46243e-07
RHOC	-0.676747	8.51102e-07
MSC	1.40097	8.53895e-07
PCGF5	1.11961	8.55959e-07
GMPR	1.20316	8.58938e-07
CDYL2	0.774535	8.64773e-07
CRABP2	-2.43633	8.66401e-07
HSPA8	0.470285	8.68079e-07
SSR3	-0.90345	8.69515e-07
MX2	0.784857	8.69753e-07
RAB24	0.943763	8.7068e-07
SLC16A6	-1.22434	8.73233e-07
TNFRSF21	-1.24207	8.76472e-07
WASHC4	0.66127	8.78347e-07
VEGFB	-0.878599	8.80192e-07
JAG2	-0.970679	8.80932e-07
EEPD1	-0.92211	8.92529e-07
IL18	-0.825974	8.97932e-07
TRIM35	-0.711574	8.99889e-07
APOL3	0.874883	9.1125e-07
ATP11C	0.768702	9.12942e-07
EFNB1	-1.00671	9.14299e-07
SMARCA5	0.510523	9.14499e-07
HPCAL1	-1.01746	9.1642e-07
SLC17A9	-1.18292	9.18874e-07
CHIT1	-2.08156	9.22984e-07
NRP2	1.72566	9.36669e-07
APOC2	-1.34599	9.39885e-07
PLD4	-1.48681	9.44849e-07
LNP1	-0.517279	9.49359e-07
PSD3	0.66869	9.5393e-07
SLC9A7	-1.27061	9.59353e-07
S1PR3	0.954033	9.63277e-07
ANXA1	-0.933029	9.64418e-07
PTGER2	1.78698	9.66596e-07
TAPBP	0.548608	9.68884e-07
MPEG1	0.578378	9.71075e-07
LGR4	0.675991	9.79521e-07
PLGRKT	0.884398	9.85796e-07
ITGA7	-1.24888	9.97588e-07
CD47	0.662513	9.9985e-07
PARVA	0.798173	1.00859e-06
USP13	1.10332	1.01659e-06
RIMS3	-0.954857	1.02293e-06
FTL	-1.0688	1.02582e-06
RPN1	-0.468509	1.02658e-06
CSPG4	-1.01416	1.02796e-06
STC1	-0.918015	1.02823e-06
RNF213	1.14041	1.03866e-06
DENND3	0.564961	1.04099e-06
GABRG2	-0.825286	1.04426e-06
DYNLT1	1.32394	1.04842e-06
PRF1	-1.63078	1.05303e-06
ESYT1	-0.510422	1.05476e-06
CMPK2	0.717828	1.0603e-06
MORC2	-0.473498	1.06841e-06
NREP	-0.902766	1.07772e-06
ST3GAL2	1.01918	1.07799e-06
FLT1	1.59442	1.08068e-06
ENSA	-0.706414	1.08398e-06
XYLT1	0.608283	1.08423e-06
PER1	-0.661069	1.08784e-06
NCOR1	-0.618637	1.09224e-06
GMPPB	-0.632738	1.10845e-06
SLC35C2	-0.998966	1.119e-06
VSIG10	1.27424	1.12152e-06
BCL7B	-0.688147	1.12675e-06
FOXP1	1.03431	1.12798e-06
BNIP3	1.27493	1.13474e-06
CALR	-0.922455	1.13629e-06
CIDEC	-0.648299	1.14346e-06
NFKBIA	0.461508	1.14367e-06
GPR84	1.56015	1.14844e-06
PML	0.921546	1.14881e-06
ABCB9	-1.90143	1.16379e-06
FEM1B	-0.581797	1.16539e-06
ETV3L	1.94744	1.16562e-06
GORASP2	-1.00786	1.16807e-06
RAB7B	-2.22614	1.16943e-06
TMBIM1	0.49572	1.17421e-06
KIAA1522	-0.85753	1.18138e-06
GPAT3	-1.78533	1.18688e-06
TMEM39A	-0.907045	1.191e-06
VDR	1.17245	1.19562e-06
AIDA	0.675504	1.20248e-06
PSMA4	0.843315	1.20335e-06
TRPA1	0.656042	1.21756e-06
ANOS1	1.11087	1.22079e-06
MTSS1	-0.402045	1.22231e-06
MIA2	-1.04471	1.22728e-06
MAF	-1.93204	1.23367e-06
ABCG2	-0.509418	1.25449e-06
GPR180	1.09984	1.25506e-06
RASAL2	-0.515586	1.25669e-06
NEDD9	-1.09017	1.26002e-06
KARS1	0.711096	1.26644e-06
ARNTL2	0.603147	1.27844e-06
IL6R	-0.829221	1.27864e-06
SCG2	-1.63415	1.29585e-06
TNIP1	0.984566	1.29772e-06
MOGS	-0.878835	1.29923e-06
CYSLTR1	-0.760864	1.29984e-06
ODC1	-0.797507	1.3081e-06
NPC2	-0.820996	1.30958e-06
SEC14L1	-0.593322	1.30962e-06
ATF3	-1.56359	1.30967e-06
CAPG	0.663823	1.31287e-06
NUP160	0.716568	1.31494e-06
KBTBD2	0.534019	1.32085e-06
PTGDS	-1.89169	1.32331e-06
SCARB1	-1.13049	1.32435e-06
ENY2	0.522384	1.3252e-06
IPCEF1	-1.23236	1.34039e-06
RNF122	-1.09881	1.34081e-06
ACSL1	0.507678	1.34365e-06
SP140	-1.61443	1.35164e-06
NEDD4L	-0.443097	1.35889e-06
HYAL2	-0.559975	1.36438e-06
KDSR	0.589362	1.37075e-06
DACT1	0.899736	1.37087e-06
MBNL1	-0.42455	1.37195e-06
SIRT2	-0.467807	1.38023e-06
PEX3	0.488911	1.38429e-06
HDAC9	-0.902263	1.38545e-06
DUSP13	-2.14395	1.38683e-06
FCMR	-2.50791	1.39502e-06
HOMER2	-1.27337	1.39585e-06
KLF7	-1.02183	1.39766e-06
CFAP251	-0.820609	1.40026e-06
REEP3	-1.29698	1.40209e-06
DNAJA1	0.564773	1.40248e-06
ATP5MC1	-0.68994	1.40387e-06
COL5A3	1.04965	1.41097e-06
PTPRF	-0.767945	1.41104e-06
ADO	-0.525274	1.41241e-06
SPTAN1	-0.609495	1.41431e-06
ST6GALNAC6	-0.960219	1.4164e-06
ADCY3	0.619218	1.42699e-06
BCL2A1	1.56178	1.44232e-06
TBX1	0.992901	1.44238e-06
MVP	0.679036	1.44429e-06
VPS13D	-0.485908	1.45345e-06
CAMTA2	-0.635849	1.47492e-06
PRKCH	-0.737655	1.47638e-06
FNDC3B	0.560686	1.47893e-06
HERC5	1.20433	1.49203e-06
EVL	-0.882177	1.49436e-06
NCKAP1	-1.46867	1.49728e-06
CD36	-2.43258	1.49929e-06
MLLT6	0.605902	1.49947e-06
GPC6	0.865293	1.50175e-06
MSI2	-0.701711	1.51482e-06
IRF2BPL	0.724956	1.5167e-06
PALM2AKAP2	1.14062	1.51979e-06
ZC3HAV1	0.440928	1.52271e-06
COPZ1	-0.552172	1.53079e-06
CBFA2T3	-0.440526	1.5314e-06
CPXM1	2.53968	1.53313e-06
PNKD	0.722489	1.53406e-06
CDH23	-1.40338	1.53813e-06
PPM1B	-0.685017	1.5488e-06
MALT1	1.01167	1.55266e-06
ARRB1	-0.436735	1.55917e-06
NDUFA4	-0.473023	1.56614e-06
GIMAP4	0.840742	1.56938e-06
LMO2	0.966564	1.57368e-06
C11orf24	-0.641598	1.57499e-06
SLC9A1	-0.495167	1.59562e-06
WNK1	-0.772704	1.59894e-06
LRFN1	-0.657071	1.60029e-06
DLL4	1.5132	1.60689e-06
DPAGT1	-0.590116	1.61084e-06
PTK2B	-0.555807	1.61274e-06
KLK10	0.787898	1.62277e-06
IL13RA1	1.19678	1.62314e-06
DHCR7	1.06468	1.62841e-06
ADGRE2	0.788185	1.62927e-06
MOB3C	0.552208	1.63254e-06
SKIL	1.10789	1.64234e-06
THRA	-1.14853	1.66582e-06
SURF4	-0.487442	1.67103e-06
CCL1	3.85141	1.67562e-06
C7orf31	0.636346	1.67565e-06
DPY19L1	0.930367	1.67678e-06
ANKFY1	0.664211	1.67994e-06
NAXE	-0.471687	1.68393e-06
KIRREL1	0.501021	1.68689e-06
SEC24D	-0.664698	1.68967e-06
MXI1	-0.617948	1.69094e-06
IGF2BP2	-0.885217	1.6941e-06
RNF19A	-0.703918	1.69619e-06
CASP4	0.617627	1.6984e-06
FERMT1	0.495725	1.70287e-06
TMEM229B	0.787698	1.70586e-06
IL36G	2.51349	1.7063e-06
CRELD1	-0.64843	1.71662e-06
CNIH3	-1.04934	1.71855e-06
TNFAIP8L1	-0.758722	1.72849e-06
DOCK2	0.496848	1.72927e-06
VAC14	-0.61228	1.73961e-06
WSB2	0.524979	1.74302e-06
NUCB1	-0.475211	1.74392e-06
SASH1	0.674829	1.7485e-06
CYP2J2	1.02137	1.77093e-06
DLL1	1.83061	1.77197e-06
PARP14	0.906727	1.77436e-06
PRRC1	-0.979772	1.77678e-06
CCL3	1.18584	1.7774e-06
ATP5F1A	-0.394488	1.78418e-06
MYO1G	0.911368	1.78796e-06
ABTB2	0.782876	1.79961e-06
FURIN	0.411402	1.81357e-06
MMP25	1.68887	1.8303e-06
TMEM208	-0.707902	1.83104e-06
ATP6V0A1	-0.772807	1.86571e-06
STK3	0.781712	1.88234e-06
SLC4A2	0.73364	1.89378e-06
VSNL1	2.01602	1.91673e-06
JTB	-0.567716	1.92253e-06
DNAAF5	-0.537611	1.92302e-06
HAPLN3	2.54769	1.92883e-06
ZNF366	-0.715487	1.92949e-06
ATP6V1C2	-1.5065	1.93027e-06
ARSD	0.791	1.9307e-06
FUT8	0.636232	1.9405e-06
HYOU1	-0.615344	1.94217e-06
NACC1	-0.512401	1.94674e-06
LYSMD2	1.33704	1.94912e-06
SERPINI1	-1.33914	1.96273e-06
WDR5B	-0.436931	1.96758e-06
MYCBP2	0.686444	1.97447e-06
ARHGEF11	0.670484	1.97865e-06
SLC1A5	-0.617152	1.98208e-06
DHRS3	-1.03875	1.98303e-06
BBLN	-0.898045	1.9846e-06
CD63	-0.593363	1.98578e-06
GNPTG	-0.644174	1.98705e-06
ACOX1	0.528601	1.98855e-06
KCTD12	1.01414	1.991e-06
PLP2	0.853037	1.99704e-06
RND3	-0.60228	1.99949e-06
FIG4	-0.926009	2.00679e-06
SDC3	-1.46667	2.00712e-06
CEP164	0.52019	2.00833e-06
DSE	1.15914	2.0217e-06
CYP19A1	-1.09397	2.02222e-06
INPP5D	0.521405	2.0238e-06
GOLPH3L	-0.835557	2.024e-06
APOL2	0.69379	2.03045e-06
DUSP7	-0.696679	2.03729e-06
CCSAP	-0.651992	2.03741e-06
ZNF664	-0.511109	2.04012e-06
PGM2	-0.596298	2.04105e-06
JAK1	0.424555	2.04286e-06
DIRAS1	-1.06253	2.04794e-06
ADRA2B	-0.682806	2.05326e-06
RUNX2	-0.58652	2.06075e-06
CKB	1.47275	2.09172e-06
ABCC6	-1.41149	2.09533e-06
ESYT2	-0.473308	2.10734e-06
PROS1	-0.461848	2.11261e-06
CARD10	-1.00496	2.11452e-06
GMCL1	-0.54864	2.11692e-06
TRERF1	-0.573834	2.11773e-06
PTGER4	-0.630039	2.12156e-06
ARHGAP6	-0.970229	2.1251e-06
GPR132	0.715794	2.1263e-06
SLC17A5	-1.17449	2.13518e-06
LMO4	-1.214	2.14511e-06
KREMEN1	1.03293	2.14603e-06
PFDN2	-0.828218	2.14809e-06
SIX3	1.84598	2.15132e-06
DAG1	-1.06542	2.1535e-06
TEAD3	-0.543901	2.15788e-06
USPL1	0.873813	2.15924e-06
CGAS	1.19394	2.16766e-06
MTHFD1	-1.16661	2.17961e-06
ADK	-1.16552	2.18003e-06
PARP6	-0.708439	2.19609e-06
ALDH1A2	-1.16187	2.19715e-06
JAZF1	1.48976	2.20616e-06
CAB39L	-0.965042	2.21135e-06
RAD23B	-0.363846	2.21146e-06
NFKBIZ	1.13859	2.21313e-06
ITGA4	0.890722	2.21468e-06
PLEKHO2	0.539639	2.21628e-06
SLAIN2	-0.379225	2.22526e-06
UBE4B	-0.74138	2.23041e-06
GFPT1	-0.814819	2.23123e-06
NCOA2	0.814933	2.23485e-06
KCNN2	1.13212	2.24031e-06
LINGO1	-1.41764	2.25122e-06
RBM19	0.352721	2.26164e-06
TM7SF2	-0.810018	2.26944e-06
ANXA6	1.31189	2.27018e-06
LONRF2	-0.666969	2.27334e-06
ENC1	-1.09517	2.27762e-06
TOR1B	0.419993	2.29318e-06
TMEM50A	0.553293	2.30891e-06
PLEKHA2	-1.05724	2.31068e-06
LOXL4	-0.656964	2.32477e-06
TREM1	1.81606	2.34228e-06
SLC5A3	-2.01614	2.3533e-06
ZYX	-0.599528	2.35453e-06
GRB10	0.836829	2.36489e-06
ST6GALNAC4	-0.88415	2.36884e-06
NR3C1	0.603244	2.38079e-06
NCF1	1.27137	2.38086e-06
PRPF3	0.582598	2.39006e-06
ATP13A3	-0.437526	2.39641e-06
IGFN1	-1.66062	2.40161e-06
SERINC2	1.33956	2.40618e-06
STX6	0.836251	2.40928e-06
RPRD2	-0.573379	2.42117e-06
C1GALT1	0.491499	2.43186e-06
NPTX1	-1.24267	2.43514e-06
TRIM54	-2.93415	2.44424e-06
CDR2L	-1.33472	2.4672e-06
MICU1	-0.466453	2.48594e-06
HPRT1	0.737517	2.48637e-06
PYGB	-1.06942	2.49751e-06
RHOB	-1.15378	2.50518e-06
CACNA2D3	1.09711	2.50954e-06
ABCC1	0.981673	2.52406e-06
ZSCAN30	-1.25474	2.52479e-06
ABCB4	-0.845234	2.5337e-06
FUT7	-1.30255	2.53597e-06
FAM135B	-0.452026	2.53897e-06
TRPM2	0.893938	2.54141e-06
PTGIR	1.47915	2.54837e-06
SIGLEC14	1.36934	2.54903e-06
TEX2	-1.217	2.558e-06
PARP1	-0.827851	2.56046e-06
PPP1R16B	1.20444	2.57376e-06
SGK1	-0.614658	2.59021e-06
PXYLP1	-1.48723	2.59036e-06
AP3D1	-0.331214	2.59191e-06
PABPC4	-0.553857	2.62514e-06
DHX37	0.430959	2.62822e-06
UNC13C	0.501099	2.63371e-06
EHD1	0.916494	2.65374e-06
SRGAP2	0.581488	2.67743e-06
DGAT2	-1.05694	2.69446e-06
OXR1	-0.97594	2.69943e-06
TMPO	0.642334	2.69996e-06
ASIC1	-0.908326	2.70004e-06
SKI	0.514675	2.70044e-06
SLC39A8	1.43842	2.70076e-06
DMXL2	1.08948	2.70363e-06
TLR3	0.669541	2.70411e-06
TMED4	-0.684434	2.71556e-06
LRIG1	0.972278	2.7218e-06
ADORA2A	1.0294	2.73678e-06
TMTC2	1.14132	2.74321e-06
RPS6KA1	-0.756199	2.74381e-06
DAP	-0.664303	2.75418e-06
GRIK2	0.687863	2.78958e-06
CLIP4	-1.13512	2.79753e-06
STK32C	-1.10302	2.80181e-06
PLCG2	-0.463126	2.80482e-06
LCP2	0.679141	2.81292e-06
MYRF	-1.56194	2.82112e-06
CUX1	-0.615207	2.8266e-06
CDKN2D	0.846552	2.83997e-06
MRTFA	0.404977	2.84229e-06
HDLBP	-0.588239	2.84391e-06
FGFRL1	0.878993	2.84763e-06
RAP1A	-0.65206	2.85488e-06
DDAH2	-1.15648	2.87169e-06
DDRGK1	-0.741202	2.87608e-06
HADHB	-0.418767	2.8847e-06
XPC	-0.485669	2.91413e-06
HMOX1	-1.06387	2.91447e-06
PAM	-0.598898	2.92159e-06
GLRX	-1.35535	2.93539e-06
TRIM21	0.540492	2.94385e-06
NRBP1	-0.423284	2.94739e-06
MRC2	0.768899	2.95427e-06
PTPRE	0.344976	2.95622e-06
SMPD1	-0.521883	2.96865e-06
SCYL1	-0.516185	2.97818e-06
AHDC1	-0.546869	2.98069e-06
MVB12B	1.15875	2.98098e-06
BMP1	0.781954	2.98187e-06
SLC39A10	-0.732357	2.98676e-06
DENND1C	-0.67746	2.98778e-06
CCDC88C	-1.12547	3.00799e-06
ANTXR1	0.645695	3.0139e-06
FGD2	1.27725	3.01429e-06
ALDH9A1	0.56018	3.01438e-06
AGPAT2	0.735758	3.02323e-06
ARRDC4	-1.1322	3.02641e-06
ABHD4	-0.552649	3.03331e-06
FOSL1	-0.631794	3.03805e-06
IMPDH2	-0.633807	3.04062e-06
USP33	0.5652	3.04662e-06
CHST2	0.966976	3.04972e-06
MMP8	1.10788	3.05619e-06
ACP3	-1.50792	3.06266e-06
TACC2	-1.06852	3.06592e-06
CRLF2	1.75201	3.06875e-06
TMCC3	-1.11849	3.07642e-06
RILPL2	0.542467	3.08576e-06
NT5C3A	0.78862	3.10892e-06
AMPD3	0.687212	3.1112e-06
GATA2	-0.805157	3.11605e-06
PCGF1	-0.66691	3.12269e-06
N4BP2L1	0.687181	3.12905e-06
SP9	0.877469	3.14844e-06
RFTN1	0.812133	3.15626e-06
CTSA	-0.519719	3.15879e-06
TMX1	0.692988	3.15954e-06
MX1	0.50131	3.16465e-06
SRSF2	0.463828	3.16715e-06
GPD2	0.962114	3.19323e-06
CCDC85C	-0.579014	3.19955e-06
CD276	-0.38601	3.21287e-06
DIAPH2	0.824609	3.2137e-06
EPS8	-0.756001	3.22215e-06
ERP29	-0.872273	3.24263e-06
VASH1	1.12005	3.25009e-06
TUBA1B	-0.621169	3.25784e-06
RAP2B	-0.689755	3.27004e-06
NXPH3	-0.462595	3.28168e-06
USP31	0.389826	3.28525e-06
RTN4R	-1.78715	3.29737e-06
MAPKAP1	-0.661532	3.29942e-06
BCL2L13	0.572342	3.30328e-06
PPT1	-0.365718	3.31481e-06
SAMD9	0.891554	3.33725e-06
MYO6	-0.660942	3.34205e-06
SLC35A2	-0.730923	3.34491e-06
INKA2	-0.619868	3.34656e-06
UBE2D1	0.66529	3.34903e-06
ZNF658	-0.619602	3.34967e-06
CHST15	-1.22459	3.34978e-06
CTSC	0.622345	3.35577e-06
GLIS3	0.57004	3.35701e-06
MYH14	-0.841963	3.36164e-06
GLT8D1	-0.610333	3.36582e-06
GRAMD1A	0.771868	3.37421e-06
PLSCR1	0.527526	3.38734e-06
DUSP8	-0.793158	3.41322e-06
SLC25A43	0.791301	3.42347e-06
MAN2B2	-0.448152	3.4309e-06
LAPTM4B	0.774108	3.43559e-06
RFX7	1.27813	3.4371e-06
CYRIA	0.898747	3.47351e-06
RTP4	0.419848	3.47648e-06
TFEC	0.743506	3.50127e-06
GCLC	-0.54936	3.51052e-06
IL1RAP	0.869077	3.51599e-06
LAT2	-0.749273	3.52044e-06
ZC3H12D	0.742942	3.52545e-06
IFIT2	1.41218	3.52631e-06
PCDHGC3	-0.62652	3.53192e-06
WWC2	0.872997	3.55978e-06
SLC2A1	0.641498	3.60072e-06
FGF2	1.32025	3.60972e-06
FPR1	1.06431	3.62723e-06
YEATS2	0.871127	3.64061e-06
CREB3L2	-0.581613	3.66183e-06
WT1	0.999027	3.66205e-06
METAP1	-0.590794	3.66767e-06
GCLM	0.961118	3.68043e-06
SCARF1	0.832983	3.68081e-06
TAP2	0.698703	3.68828e-06
CRACD	-0.610792	3.69173e-06
RUBCN	0.589226	3.70107e-06
CLTC	-0.45264	3.71871e-06
ATP1B3	-0.524845	3.74656e-06
CLEC11A	-0.621022	3.74773e-06
PFKL	0.870566	3.76648e-06
PKIG	0.994464	3.77144e-06
SEMA4A	1.63774	3.7811e-06
SIL1	-1.09901	3.78158e-06
OGFOD3	-0.835066	3.80381e-06
IL1R2	1.90069	3.81593e-06
CCDC88B	-1.52153	3.81968e-06
POLR3E	-0.621594	3.82865e-06
NBPF12	0.879659	3.82951e-06
HCN2	-1.28299	3.82964e-06
ISM1	-1.26779	3.83206e-06
SYTL3	0.88129	3.84211e-06
SH2B3	0.523928	3.86201e-06
ANGPTL2	0.329531	3.88057e-06
MAP4	0.426214	3.88755e-06
KANSL1L	0.52866	3.89968e-06
SLC22A18	-0.849417	3.90561e-06
SLC26A11	-1.90419	3.93722e-06
GOLGA3	-0.69486	3.93944e-06
ZNF622	-0.694074	3.943e-06
PALLD	-0.813891	3.95762e-06
ABCA2	-1.11946	3.96779e-06
PIGR	-1.047	3.97046e-06
UXS1	0.655139	3.98085e-06
ARF4	-0.888306	3.99218e-06
LDLR	0.865306	4.00236e-06
GPR141	0.950797	4.02599e-06
PPFIBP1	-0.585768	4.03786e-06
STIP1	-0.529407	4.06475e-06
SGCB	0.574535	4.10854e-06
ARL6IP5	0.607584	4.11068e-06
RBBP8	0.908811	4.1164e-06
PSMB10	0.848755	4.12098e-06
RNF130	-0.750802	4.12473e-06
TWIST2	1.13889	4.16725e-06
SAMD9L	0.776098	4.18489e-06
NBDY	0.516013	4.19629e-06
KPNB1	0.390389	4.21094e-06
ADAMTS8	-1.4367	4.24163e-06
DROSHA	0.669229	4.2838e-06
ADCY1	-0.971285	4.30448e-06
UBFD1	0.407803	4.33356e-06
STAC3	-1.12053	4.35823e-06
HNRNPM	0.380258	4.36184e-06
EFHC1	-0.546747	4.36276e-06
DCBLD2	-0.838858	4.37163e-06
PMM2	-0.79285	4.38218e-06
PDIA6	-0.579853	4.3926e-06
BRWD3	0.50032	4.39474e-06
HAVCR2	-1.53481	4.39482e-06
TUBA1C	-0.401639	4.39839e-06
ITGB1BP1	-0.507542	4.41204e-06
ZMIZ2	0.650677	4.41748e-06
MNDA	1.57313	4.41865e-06
LAP3	0.74188	4.42139e-06
ATP6V1H	-0.540969	4.43555e-06
RHOA	-0.35113	4.45293e-06
YIF1A	-0.826955	4.46232e-06
TMEM200A	1.16591	4.47525e-06
GYPC	0.909517	4.47653e-06
UNC93B1	0.901871	4.50122e-06
KIFBP	-0.415882	4.50569e-06
KANK1	-0.571363	4.5364e-06
TENT4A	0.71337	4.54343e-06
BLZF1	0.634264	4.55308e-06
ILRUN	-0.501483	4.55661e-06
COPG1	-0.389977	4.5567e-06
PRPS2	0.746053	4.5723e-06
EVA1A	1.93656	4.57778e-06
AK1	-1.24997	4.58991e-06
DENND1A	0.628861	4.59004e-06
PLEKHG3	0.448603	4.59536e-06
OGFR	0.727025	4.60852e-06
FGR	-0.953736	4.61451e-06
NFATC3	-0.742013	4.63221e-06
C5AR1	-1.24067	4.64608e-06
B3GNT2	0.864508	4.64755e-06
TYROBP	-0.773787	4.65203e-06
PCNX2	0.402278	4.65262e-06
MFSD6	-0.59663	4.67024e-06
TMEM165	0.740021	4.68816e-06
ARHGEF3	0.692556	4.69998e-06
NBPF9	1.00464	4.72547e-06
CXCL1	1.55536	4.74226e-06
HELB	0.867397	4.75258e-06
GFI1	-1.42402	4.77613e-06
TEP1	0.694272	4.78292e-06
MPC1	-0.730276	4.78489e-06
HSP90AA1	0.348843	4.80355e-06
DMD	0.646379	4.80874e-06
UBE2L6	0.480217	4.82604e-06
DTNA	-1.29667	4.84542e-06
ABI2	-0.602171	4.86735e-06
SHC4	-1.53283	4.87781e-06
ARHGEF17	0.639594	4.89407e-06
VCL	0.582892	4.89502e-06
H2AC6	-1.40005	4.91549e-06
UBASH3B	-0.423091	4.94772e-06
PSEN2	-1.10809	4.95251e-06
GALNT2	-0.338581	4.97569e-06
TNFRSF1B	-0.532966	4.98505e-06
PRELID2	-1.37003	5.01159e-06
XKRX	-1.01516	5.02037e-06
ISG20	1.16631	5.02283e-06
PLEKHA4	0.919927	5.02322e-06
HAUS8	-0.814505	5.02668e-06
SETDB2-PHF11	-1.16133	5.02955e-06
APOA1	-1.67985	5.03512e-06
MARCO	1.01128	5.05644e-06
OAS2	0.522409	5.09142e-06
RNASET2	-0.366774	5.11859e-06
PSMB9	0.81328	5.15892e-06
OTOA	-1.2042	5.16191e-06
PC	-1.23116	5.17718e-06
GRAMD2B	0.574225	5.18073e-06
ADAM9	-0.747383	5.18785e-06
APLP1	1.06197	5.19604e-06
NOTCH2	0.885492	5.22176e-06
GYS1	0.47074	5.22846e-06
YAP1	0.495366	5.23173e-06
AARS1	-1.01775	5.23216e-06
PRXL2B	0.62254	5.26123e-06
GIMAP2	1.12207	5.26382e-06
ARRDC3	0.945108	5.27098e-06
SGPL1	0.735247	5.28165e-06
KCNQ1	-1.08561	5.31857e-06
UBA7	0.876912	5.3196e-06
SNX25	0.697599	5.32146e-06
HSP90B1	-0.886488	5.34937e-06
ZFAND2A	-0.733682	5.35759e-06
GOLM1	1.09008	5.38751e-06
FAM53B	-0.944906	5.40097e-06
EPHX4	-1.12558	5.41033e-06
PRDX2	-0.769934	5.41864e-06
GUSB	-0.812599	5.42158e-06
NCS1	-0.680752	5.43691e-06
CFLAR	0.631603	5.45973e-06
RAB43	1.27208	5.47279e-06
ACLY	0.477269	5.49801e-06
RAB40C	-0.569927	5.50039e-06
LDHA	0.908641	5.5267e-06
IL10RA	0.548628	5.53216e-06
PRR16	0.556779	5.57637e-06
KLHL5	0.682794	5.57917e-06
CRYBG1	0.569116	5.6118e-06
ZNF706	-0.522767	5.61413e-06
SPAG7	-0.423331	5.63898e-06
ATP2B1	0.721821	5.64156e-06
CRIM1	1.59846	5.654e-06
DESI1	0.357488	5.6751e-06
CDKN2C	-0.703114	5.67678e-06
CDYL	-0.401011	5.69185e-06
BAHCC1	0.861285	5.69328e-06
RHOBTB2	-0.758356	5.70281e-06
CARS2	-0.568325	5.71462e-06
EIF2D	-0.581389	5.72363e-06
STRADB	-0.662352	5.73395e-06
C1orf21	0.756357	5.73721e-06
STX17	0.602483	5.76686e-06
STARD10	0.64188	5.76761e-06
ACBD3	-0.386862	5.7679e-06
CERS4	-1.62963	5.7724e-06
SPTBN5	0.94518	5.78594e-06
CD80	1.46274	5.78895e-06
GPATCH11	-0.791829	5.80332e-06
ERFE	1.12138	5.811e-06
TCAF1	0.713772	5.81654e-06
PRKD2	0.671517	5.82181e-06
BPI	-1.23393	5.82857e-06
PPM1M	-1.43447	5.83939e-06
LPIN2	-0.522973	5.84549e-06
MIER2	-0.872856	5.84576e-06
CD83	-0.721695	5.84801e-06
C5orf51	-0.487602	5.85209e-06
NAGLU	-0.462438	5.85584e-06
KDELR3	-1.73995	5.86496e-06
TFPI2	0.735346	5.87079e-06
NBPF14	1.38535	5.8737e-06
CPNE2	-0.55069	5.87851e-06
HELZ2	0.855315	5.90207e-06
ZNF25	-0.577191	5.90914e-06
SOGA1	-0.557784	5.93126e-06
RTL6	-0.829622	5.93721e-06
CEP19	-0.880641	5.93783e-06
NNT	-0.513385	5.95625e-06
HEBP2	0.401181	5.99379e-06
TLR8	1.13796	5.99454e-06
ADD1	-0.347041	6.03661e-06
FRRS1	1.21438	6.04826e-06
GLI3	0.648449	6.04942e-06
CFAP36	-0.552229	6.05525e-06
GLRX2	-0.784016	6.06675e-06
GFOD1	-1.06209	6.07708e-06
STEAP3	0.772965	6.0898e-06
PLEKHJ1	-0.799266	6.10394e-06
C2orf92	-1.69379	6.1086e-06
BMF	0.480246	6.17451e-06
ZFP36L2	-0.701234	6.18006e-06
CTSD	-0.746629	6.19035e-06
ST6GALNAC2	1.65268	6.19433e-06
GPRIN3	-0.669802	6.20368e-06
FMNL3	0.54034	6.21579e-06
APBA2	0.921611	6.23021e-06
RPN2	-0.351181	6.28406e-06
TNFRSF10B	0.855439	6.29369e-06
COASY	-0.408435	6.29574e-06
RASSF5	-0.439341	6.30484e-06
ANKRD13C	-0.610388	6.30792e-06
SND1	-0.321132	6.31419e-06
NAAA	0.79688	6.32507e-06
SCD	-1.3202	6.33666e-06
RBCK1	0.778376	6.36619e-06
S100A9	1.52145	6.3833e-06
AGRN	0.755977	6.38553e-06
NCAM1	0.73128	6.38578e-06
SOGA3	1.01498	6.40187e-06
LTBP2	1.15718	6.43187e-06
GOPC	0.355972	6.45135e-06
RABGEF1	-0.473261	6.46458e-06
GAS7	-0.617941	6.47236e-06
MDH1	-0.87901	6.47886e-06
PLS3	0.963862	6.48709e-06
LOXL2	1.01198	6.5191e-06
UFSP2	-0.635447	6.5269e-06
OTOGL	-0.670236	6.52914e-06
NR2F2	-0.647998	6.56058e-06
TUT7	-0.649305	6.56737e-06
ZNF469	0.475488	6.56782e-06
SNCB	-0.880216	6.58723e-06
TRIM34	0.960196	6.60526e-06
SH3BGRL3	-0.547365	6.61441e-06
UNC119	0.893413	6.62137e-06
EZH2	0.539609	6.62193e-06
RRP7A	0.28497	6.65325e-06
GLCCI1	-0.541797	6.66383e-06
GLUL	0.699862	6.66944e-06
PLA2G15	-0.743421	6.67326e-06
HTR7	0.763806	6.733e-06
IRF2	0.488498	6.75216e-06
SLCO3A1	1.08783	6.76551e-06
TMEM123	0.731645	6.79275e-06
TMED10	-0.396551	6.80619e-06
ABHD6	-0.452643	6.81947e-06
THAP11	-0.357712	6.82294e-06
TCF12	-0.869649	6.85335e-06
CDC20	-1.23768	6.87715e-06
MANEAL	0.747853	6.87946e-06
HSPA9	-0.425527	6.90619e-06
IRAG2	-1.32846	6.91837e-06
A4GALT	0.942662	6.95992e-06
SLC27A4	-1.0301	6.97476e-06
TNS3	-0.609702	6.99053e-06
CCPG1	-0.86306	6.99118e-06
ID2	-1.01595	6.99971e-06
COX5B	-0.828305	7.0014e-06
SDSL	-0.472788	7.07762e-06
EXT2	0.524913	7.07989e-06
GOLGA7B	-0.48124	7.08609e-06
PDLIM1	0.687903	7.10776e-06
ATXN7	1.05908	7.14667e-06
KANK2	-0.476805	7.14948e-06
TGIF2	0.475027	7.1509e-06
LIMK1	-0.407957	7.15343e-06
DAPK1	-0.566456	7.1833e-06
SERPINB1	1.34822	7.26129e-06
TFEB	-0.48785	7.29109e-06
CYP7B1	0.58318	7.30979e-06
LOXL3	-1.15295	7.31088e-06
PARD3	1.06034	7.326e-06
PHF13	-0.639574	7.32759e-06
PXK	-0.538979	7.33056e-06
TMEM251	-0.385389	7.34089e-06
ZMYM3	-0.586094	7.38278e-06
TBC1D12	0.570282	7.40389e-06
C3orf62	-0.44673	7.40654e-06
SLC20A2	-0.609291	7.41802e-06
HAGH	-0.702941	7.48332e-06
TLR2	0.401857	7.50663e-06
MXD1	-0.509286	7.52253e-06
VGF	-1.23439	7.53388e-06
TBC1D16	0.726106	7.54354e-06
PKD2	0.776306	7.55491e-06
GTF2E2	0.496186	7.57502e-06
TBX2	0.681479	7.59608e-06
GAS2L3	-1.74901	7.61394e-06
STK17B	0.74474	7.68002e-06
PTPN2	0.865445	7.71663e-06
C1orf54	-1.35947	7.73843e-06
PLEC	0.837496	7.73921e-06
RABL6	-0.40632	7.74111e-06
OLR1	1.14335	7.74931e-06
ACVR1	-0.444898	7.75068e-06
PFDN5	-0.463922	7.76083e-06
ST6GAL1	0.559725	7.79356e-06
SEC23B	-0.650146	7.82862e-06
COG1	-0.474217	7.86902e-06
SELL	0.423925	7.88165e-06
NCBP2	-0.387639	7.89072e-06
CDC14A	0.787779	7.89204e-06
MAN2A2	-0.696367	7.90851e-06
TMEM109	0.377185	7.91878e-06
SYNGR1	-1.48909	7.92848e-06
RUNX1	0.526286	7.95463e-06
ASNS	-0.908161	7.97724e-06
SHFL	0.729345	7.97991e-06
OTUD4	0.537179	8.02065e-06
LYST	-0.663872	8.02672e-06
PPP1R35	-0.629153	8.05658e-06
FCGR2A	1.82105	8.06898e-06
RABGAP1L	-0.975806	8.11561e-06
MPC2	-0.707013	8.12205e-06
AHR	0.993877	8.12782e-06
N4BP1	0.378763	8.13354e-06
PLXDC2	1.01726	8.14878e-06
HCFC1R1	-1.07031	8.15287e-06
CAB39	-0.65688	8.16048e-06
ARL2BP	-0.634022	8.17582e-06
IFIT1	0.513467	8.21421e-06
GATD3B	-0.346074	8.23036e-06
WIPF3	-1.27675	8.23221e-06
LONP1	-0.858839	8.23952e-06
DNM1	-1.16695	8.26002e-06
TLR6	-0.413714	8.27043e-06
ERF	-0.467907	8.31073e-06
LURAP1L	-1.69905	8.32799e-06
RNF144B	0.355172	8.33844e-06
GGT5	1.25816	8.34103e-06
ALPK3	-0.431243	8.35774e-06
FZD6	-1.03199	8.37686e-06
NCK2	0.440452	8.40624e-06
SETX	0.539471	8.41722e-06
ZDHHC20	0.311814	8.42223e-06
MICAL3	-0.718201	8.42658e-06
MEF2D	-0.304099	8.43603e-06
PLXND1	0.511163	8.45958e-06
CNST	-0.683273	8.46856e-06
BMP2	0.819125	8.5315e-06
SMCHD1	0.483061	8.5384e-06
EDEM2	0.698939	8.60449e-06
PLXNB2	0.557185	8.62544e-06
WIPI1	-1.0877	8.63449e-06
AURKA	-0.585276	8.66165e-06
SECISBP2L	-0.411135	8.66991e-06
SGIP1	-0.513746	8.6747e-06
ARG2	-1.00509	8.70827e-06
ADRA2C	-1.29909	8.74347e-06
CRTAP	-0.599188	8.74366e-06
BCL9L	0.719907	8.76123e-06
GIPC3	-0.5502	8.78762e-06
CERS6	0.455319	8.80075e-06
SAR1A	-0.418999	8.84206e-06
CALM3	-0.295501	8.84324e-06
PCK2	-0.40443	8.86746e-06
TNFAIP8	1.02547	8.88033e-06
CAMK2B	-0.722601	8.88429e-06
MTMR11	1.33726	8.98469e-06
LNPEP	0.618173	8.98524e-06
SLC6A8	-0.610388	9.04412e-06
KLF4	-0.794972	9.05757e-06
SLC17A7	-0.962041	9.07109e-06
MGAT4A	0.830894	9.09351e-06
CHCHD10	-0.916376	9.12779e-06
VSIG10L	0.993483	9.13833e-06
PREPL	-0.658788	9.1643e-06
ZNF207	0.319024	9.17406e-06
TNK2	1.10191	9.20754e-06
LYPLA1	0.50454	9.20998e-06
MILR1	-0.727363	9.21349e-06
SERINC3	0.419047	9.23942e-06
NOTCH2NLA	0.831674	9.24204e-06
TOMM40	-0.453583	9.27479e-06
MPP1	-1.21545	9.33636e-06
SYT11	-0.479322	9.35738e-06
FKBP14	-0.718279	9.37938e-06
INPP4A	-0.50694	9.39605e-06
FUCA2	-0.489934	9.40556e-06
SNX4	-0.611052	9.41302e-06
TGFBRAP1	-0.629864	9.42838e-06
B4GALT1	0.635098	9.43738e-06
BARD1	0.751947	9.45395e-06
IGSF8	0.799514	9.50984e-06
FBXL6	-0.3942	9.51573e-06
KHDRBS1	0.447847	9.53122e-06
CD22	-1.39421	9.54803e-06
SPATA13	0.63023	9.57166e-06
H2BC21	-0.925809	9.59893e-06
RALGAPA1	-0.350279	9.60744e-06
AHI1	-0.532949	9.63517e-06
POFUT1	0.515125	9.63888e-06
MORF4L2	-0.599513	9.70947e-06
ARC	-0.737453	9.73282e-06
STAC2	-0.854785	9.75142e-06
PPIB	-0.718704	9.76404e-06
NUP210	-0.98854	9.76711e-06
C7orf50	-0.567946	9.79522e-06
SLC16A2	-0.638284	9.82264e-06
ZMYM4	0.475901	9.82531e-06
FIS1	-0.583808	9.83409e-06
C3orf80	1.05591	9.85788e-06
ESD	0.549279	9.85814e-06
FSTL1	1.28546	9.86638e-06
FCHO1	-0.994134	9.87634e-06
MFNG	-1.096	9.89891e-06
TMEM63A	0.424403	9.9112e-06
LGALS9	0.359026	9.91426e-06
TNFSF14	-1.44593	9.93301e-06
BACH1	0.596867	9.94301e-06
CTH	-0.917197	9.98794e-06
SZRD1	-0.310743	1.0009e-05
C11orf54	-0.46664	1.00567e-05
MED8	-0.53459	1.00751e-05
RAB20	-1.2565	1.01047e-05
TOB1	-0.860642	1.01175e-05
SOX5	1.03461	1.01715e-05
EMP3	0.500547	1.01717e-05
DSN1	-0.608271	1.01892e-05
LIMD2	0.827915	1.02045e-05
AMOT	0.256365	1.02093e-05
BCL11A	0.915109	1.02232e-05
PSMA2	0.818749	1.02646e-05
LAMP3	2.34183	1.02814e-05
RASGEF1B	0.588809	1.03024e-05
EMC3	-0.706707	1.03342e-05
POGLUT3	0.749435	1.03733e-05
CKAP4	1.40467	1.04374e-05
FBXO45	-0.418516	1.0438e-05
CXXC5	-0.366356	1.044e-05
APLP2	-0.409862	1.04406e-05
ANTXR2	0.485997	1.04406e-05
TUBA1A	-1.13641	1.04636e-05
G6PC3	-0.491216	1.0572e-05
ANAPC13	-0.439351	1.06236e-05
EGR4	0.323798	1.06282e-05
TPRG1	0.541776	1.06678e-05
GOLGA5	-0.528122	1.06802e-05
MAF1	-0.651716	1.06843e-05
ST8SIA4	1.07855	1.06948e-05
SECTM1	0.758245	1.07644e-05
MGAT1	-0.58396	1.08017e-05
MANF	-0.712482	1.08356e-05
PIP4K2A	-0.667129	1.08414e-05
IRX3	-0.814053	1.08671e-05
MARK3	-0.458749	1.08761e-05
UBAC1	-0.434285	1.09575e-05
OGFRL1	0.734085	1.09786e-05
SLCO4A1	0.566559	1.0986e-05
TYW1B	-0.480338	1.10462e-05
FAM131A	-0.648913	1.10686e-05
SENP6	-0.84657	1.10783e-05
EIF4B	-0.434014	1.11454e-05
POMP	0.332221	1.11594e-05
CBLB	-0.648896	1.11918e-05
NFE2L3	0.960045	1.12077e-05
PARP9	0.267538	1.12937e-05
NAT8L	-0.549286	1.12938e-05
CEP68	-0.516339	1.13084e-05
B3GNT7	0.96535	1.13204e-05
SLC39A3	-0.775288	1.1329e-05
WDR27	-0.481208	1.13534e-05
CDC34	-0.473878	1.13983e-05
NADK	0.500424	1.14205e-05
VAV1	0.622471	1.14811e-05
ARID3A	-0.76341	1.15731e-05
CUX2	-0.671403	1.16307e-05
RAC2	-0.34806	1.16362e-05
N4BP3	0.508116	1.17081e-05
GRAP	0.608486	1.17241e-05
LY6E	-0.523428	1.17631e-05
DNM2	0.423653	1.1786e-05
NIPAL2	0.649455	1.17939e-05
SAE1	-0.325598	1.1832e-05
BAG3	-0.678452	1.18728e-05
TET3	-0.618013	1.18743e-05
FBXO38	-0.593265	1.19088e-05
BEX3	-1.03081	1.19304e-05
HESX1	1.34368	1.19319e-05
P4HA2	0.577885	1.1961e-05
ANK1	0.938535	1.19645e-05
TFDP2	0.791117	1.19768e-05
CDT1	-0.538519	1.19777e-05
MICA	0.421017	1.20044e-05
GTF2B	0.491274	1.20719e-05
ATP1B1	-1.37359	1.20955e-05
HIVEP2	1.2348	1.21271e-05
ARHGEF10	-0.695178	1.21356e-05
ZSWIM6	0.539593	1.21836e-05
ZBTB21	-0.902843	1.219e-05
XRCC1	-0.587733	1.22118e-05
BTG1	-0.345262	1.22269e-05
ADAM28	-0.99348	1.22431e-05
SYP	-0.936823	1.2287e-05
CRAT	-0.434705	1.23176e-05
CYLD	1.0686	1.23284e-05
PHF11	1.37002	1.23385e-05
MTMR12	-0.597582	1.23657e-05
TPI1	0.463201	1.23757e-05
DDX60L	0.521313	1.24109e-05
PRDX5	-0.791148	1.24284e-05
SPAG9	-0.526602	1.24434e-05
KLF2	-1.1727	1.24848e-05
SHISA5	-0.683517	1.24978e-05
PRDM10	-0.439612	1.25045e-05
CAMKK1	-0.69651	1.25079e-05
COMMD3	-1.12432	1.25241e-05
HMGCS1	0.422868	1.25585e-05
IL12RB1	0.661114	1.25743e-05
MAST2	-0.526877	1.27802e-05
NT5DC2	-1.02539	1.27964e-05
AAK1	-0.56236	1.28614e-05
BLVRA	1.09924	1.28813e-05
BTK	0.560647	1.28947e-05
PERP	1.33949	1.29212e-05
MTG1	0.597735	1.29314e-05
NEU1	-0.571383	1.29411e-05
ARSA	-0.610678	1.29694e-05
GIT1	-0.634051	1.30431e-05
SSTR2	0.379768	1.30668e-05
ARMCX3	-0.813906	1.30766e-05
KCNA10	-0.650035	1.31027e-05
BSCL2	-0.633111	1.31058e-05
MMP14	0.323628	1.31099e-05
CHORDC1	0.611885	1.31223e-05
VRK2	1.04369	1.31558e-05
TMEM214	-0.535963	1.31618e-05
SEC11C	-1.27086	1.31816e-05
UTRN	0.396457	1.31965e-05
ADGRG1	-1.12309	1.32126e-05
CCNT2	0.298784	1.32432e-05
SLC9A3R2	-0.940449	1.32748e-05
YIPF1	0.446613	1.3287e-05
NSMAF	-0.351153	1.33186e-05
ERRFI1	-1.03586	1.33568e-05
P2RX1	-0.568101	1.33647e-05
SLC25A24	0.545714	1.3392e-05
HEXA	-0.588672	1.34436e-05
CD55	-0.762241	1.34688e-05
RB1CC1	-0.275793	1.34918e-05
NPIPA5	-0.607202	1.35417e-05
MEIS2	-0.610064	1.36027e-05
DOCK11	0.321158	1.36371e-05
ADRB2	0.424989	1.36673e-05
FYCO1	-0.419275	1.36964e-05
PTPN14	0.478614	1.36991e-05
NUMA1	-0.499303	1.37017e-05
MMP9	-0.616455	1.37118e-05
SLC4A7	-0.466676	1.37331e-05
OSBPL2	-0.35551	1.37453e-05
SMAGP	0.818083	1.3829e-05
EIF1B	-0.699434	1.3837e-05
MGST1	-0.690851	1.38409e-05
DSTN	-0.399488	1.38905e-05
ABHD2	-0.617078	1.39098e-05
ARHGAP10	-0.98507	1.39407e-05
RIOX1	-0.551647	1.40425e-05
HMGXB4	-0.303522	1.40449e-05
TDP1	-0.558524	1.40683e-05
FAS	0.700191	1.407e-05
BCR	0.788227	1.40935e-05
SLC25A10	-0.724642	1.41146e-05
UGCG	-0.986955	1.41224e-05
NRP1	0.445986	1.41419e-05
ARHGEF2	-0.432139	1.41465e-05
GLRX3	-0.296041	1.41703e-05
PKP4	-0.526264	1.41808e-05
KDM1B	0.41618	1.41938e-05
EIF2AK2	0.685902	1.42333e-05
ARHGEF6	0.560619	1.42519e-05
TCAF2	0.72531	1.42622e-05
ZMYND8	-0.600497	1.42649e-05
LRFN5	0.840102	1.43262e-05
HRH2	0.598256	1.4351e-05
IKBIP	-0.776208	1.44117e-05
MCUB	1.26544	1.44287e-05
PATZ1	0.566323	1.44346e-05
FCGRT	-0.598393	1.45368e-05
ENOSF1	-0.971597	1.45379e-05
MAP4K4	0.247845	1.45476e-05
TRIM56	0.458985	1.45533e-05
SUSD6	0.53429	1.45681e-05
STMN1	-1.2899	1.4588e-05
SDHA	-0.318192	1.4596e-05
ZFAND5	-0.343518	1.46391e-05
ASPHD1	-1.12278	1.47414e-05
YKT6	-0.462126	1.48164e-05
RASL10A	-1.12536	1.48662e-05
ARFGAP1	-0.501191	1.48784e-05
AKAP7	1.41574	1.48805e-05
EDC3	-0.229401	1.49046e-05
SELENOF	-0.433774	1.49249e-05
ARID5A	-0.330343	1.50848e-05
FAM124A	0.894156	1.51073e-05
DNAJB5	-1.15321	1.51301e-05
OCIAD2	0.638417	1.51328e-05
ATF4	-0.339922	1.51388e-05
GLRX5	-0.735293	1.52001e-05
FBXL15	-0.622183	1.52148e-05
NLRC5	0.802917	1.52257e-05
TRIM38	0.866461	1.52592e-05
COPE	-0.461035	1.52714e-05
CTTN	-0.936672	1.52761e-05
RNASE2	0.523985	1.53128e-05
ACBD6	0.473527	1.53272e-05
ATP9B	-0.72865	1.53365e-05
CSAG3	1.98985	1.53689e-05
IFI30	-0.493088	1.54061e-05
RGS20	-1.07726	1.54935e-05
ADI1	-0.459713	1.55358e-05
CALD1	1.15237	1.55382e-05
SPPL3	-0.464227	1.55492e-05
TMEM132A	0.82412	1.55511e-05
GARS1	-0.474391	1.5676e-05
PIEZO1	0.461217	1.56971e-05
TLE4	0.394716	1.57857e-05
CPEB2	-0.652355	1.57931e-05
CUL4B	0.561969	1.58283e-05
CREG1	0.433575	1.59113e-05
MPST	-0.956668	1.59421e-05
CALCOCO2	0.50499	1.60087e-05
DOK3	0.660052	1.60438e-05
TERF2IP	-0.345844	1.61509e-05
ZEB2	0.420308	1.61961e-05
KIF21B	0.684139	1.62642e-05
ANKIB1	0.52449	1.62909e-05
KCMF1	-0.498609	1.6409e-05
GPX7	0.735538	1.64203e-05
LYRM1	-0.379491	1.65008e-05
SSBP2	-1.22261	1.65044e-05
PYCR1	-1.12615	1.65068e-05
CD81	0.531659	1.6528e-05
NEK7	0.599373	1.65417e-05
TIMP4	-0.948833	1.65664e-05
COPA	-0.30006	1.65738e-05
ARID4B	0.43294	1.6588e-05
COL6A3	0.234263	1.65941e-05
SESN1	-0.469464	1.65947e-05
ANKRD22	0.816062	1.66329e-05
GSTO1	0.364585	1.66365e-05
ZNF561	-0.773587	1.66673e-05
ITPR1	-0.261345	1.66755e-05
PPDPF	-0.446012	1.66853e-05
PRPS1	-0.688238	1.67275e-05
WDTC1	-0.744541	1.67475e-05
CLCC1	-0.279002	1.68001e-05
NDUFS1	-0.290397	1.68072e-05
SRD5A1	0.418022	1.68534e-05
TGFB3	-0.562303	1.68759e-05
SLC18A1	0.99479	1.69049e-05
ELMO1	-0.446333	1.69401e-05
IARS1	-0.630252	1.70733e-05
ERO1A	0.771554	1.70889e-05
MIEN1	-0.556872	1.71937e-05
FASLG	-0.37186	1.71947e-05
IKBKE	0.398075	1.7227e-05
AFDN	0.442654	1.72365e-05
KLF16	-0.743248	1.72519e-05
TMTC1	0.31899	1.72801e-05
LONRF3	-0.891814	1.73556e-05
H3C4	-1.15124	1.74252e-05
BLVRB	-0.811569	1.74355e-05
SLC16A3	0.751455	1.74375e-05
PLCD3	-0.463962	1.74593e-05
DBI	-0.749148	1.74772e-05
MYB	-0.54944	1.75007e-05
CTPS1	0.369923	1.75326e-05
ZNF587	-0.35059	1.75547e-05
TNPO1	0.3372	1.75549e-05
PPFIA4	-0.729503	1.76102e-05
ARHGAP9	-0.812829	1.77018e-05
KIAA0040	1.13996	1.77363e-05
H2BC18	-0.897855	1.77514e-05
WDFY1	0.501961	1.78008e-05
ZSWIM4	0.754041	1.78741e-05
AREG	-1.19838	1.78747e-05
CACHD1	0.463863	1.79611e-05
FASN	-0.641507	1.79698e-05
WAS	0.24728	1.79949e-05
ARSB	0.743799	1.80092e-05
UBE2Z	0.423519	1.80483e-05
HMGN3	0.666953	1.80792e-05
NME4	-0.5559	1.81011e-05
UBE2I	-0.375096	1.81091e-05
CCDC149	-0.707117	1.81467e-05
XBP1	-0.358972	1.81779e-05
POU4F2	0.848028	1.82247e-05
SETD1B	0.424378	1.82712e-05
INAVA	0.984421	1.82781e-05
MAN1C1	-0.823693	1.83406e-05
FBXO21	0.401425	1.83516e-05
WSB1	0.481371	1.84612e-05
CKS2	-0.96655	1.84673e-05
TTC38	0.704555	1.85005e-05
NSF	0.34358	1.85144e-05
PHACTR2	0.553463	1.85149e-05
FKBP5	1.03373	1.86223e-05
ICOSLG	0.919415	1.86327e-05
SEPTIN9	-0.647884	1.86414e-05
NINJ2	-0.965667	1.86496e-05
NIN	0.376437	1.86863e-05
ZDHHC13	0.688826	1.87821e-05
AMER1	0.623302	1.88126e-05
CTDSPL2	0.38211	1.8865e-05
CHST7	-0.580165	1.89475e-05
FYN	0.76573	1.89674e-05
TRAK1	-0.364823	1.89989e-05
WLS	1.45698	1.90271e-05
IGSF3	0.684132	1.90274e-05
NFKB2	0.693259	1.90859e-05
STARD13	-0.810351	1.91116e-05
NAV1	0.600786	1.91569e-05
CCNY	-0.448056	1.9213e-05
REL	0.460571	1.92273e-05
KIAA2026	-0.398123	1.92699e-05
SREBF1	-0.282312	1.92971e-05
KCNMA1	-1.41244	1.93475e-05
PHLDA2	0.791211	1.93904e-05
NUMB	-0.356755	1.94154e-05
GFPT2	0.779464	1.94281e-05
MAP1LC3A	1.16252	1.94512e-05
GRK3	0.606682	1.9456e-05
FOXO1	-0.691825	1.95016e-05
SLC9B2	0.960099	1.95349e-05
IPO13	-0.710533	1.95587e-05
H2BC4	-0.84604	1.95638e-05
DDOST	-0.443513	1.95763e-05
MMP3	-0.610225	1.96097e-05
TFAP2A	1.06976	1.96222e-05
SHANK3	-0.722864	1.96778e-05
GRID1	-1.00214	1.96887e-05
RNASE4	-0.499778	1.97362e-05
DPY19L4	0.534635	1.97529e-05
PPIF	0.554334	1.97738e-05
LAMC1	0.22141	1.98427e-05
IFI35	0.616461	1.98666e-05
FUCA1	-0.536084	1.99035e-05
PCDH1	-0.857457	1.99378e-05
ADM2	-0.636689	1.99446e-05
ANP32A	-0.579277	2.00132e-05
PLB1	-0.460256	2.00202e-05
C16orf72	-0.518221	2.004e-05
LGI2	-0.57098	2.00416e-05
HACD4	0.932494	2.00605e-05
STAT2	0.594754	2.00785e-05
CLSTN3	-0.795712	2.00834e-05
CHD4	-0.407422	2.01176e-05
GPSM2	-0.977471	2.01881e-05
EEF1A1	0.262423	2.01936e-05
SETDB2	-1.33377	2.0259e-05
ETV6	0.56811	2.02639e-05
DGKZ	-0.611384	2.03762e-05
CEACAM19	1.24901	2.03785e-05
TRPM4	-0.538945	2.03993e-05
BRCA2	0.707239	2.04991e-05
GPR85	0.547785	2.05291e-05
PREB	-0.513939	2.05465e-05
NRBF2	-0.401971	2.0562e-05
DHFR	0.585757	2.06481e-05
SMC6	0.569259	2.06889e-05
SNX27	0.689366	2.07261e-05
DNAH1	-0.38794	2.07362e-05
FOXK2	-0.533098	2.07805e-05
SLC8B1	0.885924	2.08851e-05
KCTD5	-0.56551	2.09114e-05
PRAM1	-1.16312	2.0915e-05
FAM89A	0.488287	2.09465e-05
GAPDH	0.435946	2.09712e-05
VCAN	0.632632	2.10893e-05
MB	-1.44427	2.11101e-05
PRG2	-0.744823	2.11476e-05
SVIL	0.490275	2.11998e-05
MCRIP2	-1.23428	2.12126e-05
CES2	0.330778	2.12161e-05
TMED3	-0.496574	2.12449e-05
LIMA1	0.714178	2.12483e-05
ENTPD6	-0.665985	2.14172e-05
SMPD2	0.642077	2.14633e-05
RMND5A	-0.425738	2.14704e-05
PTGFRN	0.790294	2.14723e-05
NLN	-0.477512	2.15456e-05
RERE	0.402447	2.15462e-05
IDNK	-0.795489	2.15999e-05
DHX9	0.358343	2.16586e-05
RTCB	0.655958	2.17252e-05
VKORC1	-0.542747	2.17349e-05
RGL1	1.19012	2.17449e-05
TMED2	-0.480425	2.18034e-05
CBWD5	0.924076	2.18117e-05
SNN	-1.39321	2.1819e-05
SEMA6D	0.861404	2.18657e-05
PCDHGA10	-0.606939	2.18987e-05
ZFR	-0.455964	2.19689e-05
CYBB	0.883602	2.20563e-05
STT3A	-0.492088	2.21677e-05
NUDT4B	-0.763209	2.21732e-05
OR2AP1	-1.0334	2.22181e-05
FAF1	-0.79995	2.23431e-05
RPL10A	0.38257	2.23622e-05
PPP2R5B	-0.632351	2.23927e-05
IER5	1.26956	2.24254e-05
ACKR3	1.19081	2.24695e-05
P4HA1	0.81933	2.24947e-05
NFKB1	0.544384	2.25936e-05
CTNNBL1	0.614044	2.26447e-05
DPP7	-0.594724	2.27094e-05
PSMC4	-0.478397	2.27493e-05
CCL3L3	0.65067	2.27975e-05
COG6	-0.71758	2.28148e-05
BCL6	0.522707	2.28335e-05
ITGB1	0.286168	2.2845e-05
PDIA3	-0.412371	2.28625e-05
TIMP2	-0.625951	2.28914e-05
SLC16A5	0.771805	2.29147e-05
DTX3L	0.603418	2.29552e-05
ADAR	0.408996	2.2964e-05
SNX2	0.543522	2.29858e-05
PSRC1	0.922487	2.3004e-05
ELL2	0.398974	2.30242e-05
SMURF1	0.576729	2.30368e-05
LYPLAL1	-0.745579	2.30468e-05
ITM2B	-0.635911	2.31088e-05
NT5C1A	-0.916159	2.31331e-05
PHKA1	-0.33897	2.3149e-05
CBLN3	0.811623	2.31493e-05
ZDHHC9	0.529593	2.32573e-05
POP4	-0.529359	2.32764e-05
PIM1	-0.313671	2.32835e-05
FTH1	0.454348	2.32842e-05
C1QBP	0.350285	2.33001e-05
GLA	-0.266464	2.3321e-05
ATP6V1D	-0.416834	2.34972e-05
SWT1	-0.517804	2.35777e-05
STRBP	-0.568086	2.35781e-05
RAB8B	0.482628	2.35977e-05
MED9	-0.373433	2.36804e-05
ASAP1	0.469879	2.37059e-05
CSAD	-0.567537	2.37817e-05
BCAR3	-0.730207	2.38289e-05
CDC42EP3	0.429072	2.38765e-05
PHF1	-0.403528	2.39079e-05
TSPAN14	0.396583	2.39264e-05
EPS15	0.479105	2.39492e-05
LRRC8D	0.429391	2.39618e-05
HS3ST3A1	0.884414	2.39804e-05
IL1RN	0.581905	2.39979e-05
FAAP100	-0.967846	2.40085e-05
PTEN	-0.206729	2.4163e-05
B2M	-0.425718	2.4195e-05
RRM2	-0.80306	2.4291e-05
CADM1	-1.48825	2.43272e-05
TNIP3	1.11094	2.43837e-05
STK17A	0.31009	2.43885e-05
NGRN	-0.442558	2.44978e-05
CALHM6	1.19059	2.45475e-05
GANC	0.823945	2.4559e-05
CHRM3	-0.599974	2.45633e-05
RASA4	0.516559	2.45636e-05
PHF10	-0.596019	2.45929e-05
THBS1	0.779371	2.46271e-05
PRDM1	0.443879	2.46307e-05
FAM8A1	0.643714	2.46453e-05
RNASE1	-0.770821	2.46662e-05
CYP26B1	0.667972	2.4872e-05
ELOVL7	0.977664	2.48722e-05
IL12A	0.701697	2.49118e-05
KLHL42	0.484333	2.49639e-05
TGM2	-0.634621	2.50283e-05
TUSC2	-0.504613	2.50585e-05
DCK	0.614049	2.51486e-05
DCP1A	0.442538	2.51505e-05
NBPF10	1.00532	2.51561e-05
SFMBT1	-0.448612	2.51709e-05
LIMD1	0.411683	2.5187e-05
SLC9A8	0.547918	2.51982e-05
NDUFC2	0.208149	2.53132e-05
RNF166	-0.563875	2.53244e-05
BCKDHA	-0.566418	2.53312e-05
HSD11B1	1.22667	2.54259e-05
FNDC3A	-0.680696	2.55348e-05
EPSTI1	0.73795	2.55564e-05
MXD4	-0.569107	2.55613e-05
ALG3	-0.376255	2.57058e-05
TIE1	-1.4309	2.57912e-05
SPECC1	-0.574611	2.57998e-05
ZNF217	0.323227	2.58675e-05
SNRNP200	0.369842	2.58941e-05
ZFYVE16	0.60805	2.59473e-05
TBC1D10B	-0.26027	2.59612e-05
RAPGEF6	-0.323581	2.5974e-05
MARCHF2	-0.892091	2.59748e-05
NEXN	1.84196	2.60942e-05
CDC6	-0.895942	2.61648e-05
AHRR	0.492734	2.62454e-05
IFRD1	-0.366087	2.62761e-05
SGCG	0.582765	2.6325e-05
SERAC1	-0.399194	2.63254e-05
IPO5	0.561966	2.6328e-05
CERS2	-0.343724	2.63881e-05
C17orf97	-0.775011	2.66515e-05
MFGE8	-0.564007	2.67137e-05
EEF1AKMT4	-0.865735	2.67483e-05
ALDH16A1	-0.296974	2.67936e-05
MCEE	-0.9573	2.68226e-05
SEC24C	-0.348869	2.68657e-05
LZTFL1	-0.466945	2.68838e-05
SYTL1	-0.806815	2.72019e-05
MMP13	0.663529	2.72285e-05
NMUR1	-0.520297	2.72498e-05
HGD	-0.958301	2.72767e-05
FBXO6	0.744236	2.72989e-05
MIGA2	-0.334145	2.73879e-05
LDHD	-0.505526	2.74114e-05
NAB1	0.635542	2.74168e-05
RIN1	-0.876625	2.74604e-05
CEP43	-0.362643	2.74727e-05
NCKIPSD	-0.452315	2.75884e-05
NCALD	-0.427194	2.75962e-05
TCF7L2	0.552089	2.76177e-05
ANKRD42	-0.443766	2.76621e-05
PRR11	0.649568	2.77236e-05
SLC24A3	-0.664733	2.77313e-05
RPS4Y1	0.301461	2.77585e-05
POC1B	-0.387339	2.77594e-05
ABHD17C	1.17674	2.77642e-05
WDR26	-0.323844	2.78751e-05
CSTA	1.25051	2.78969e-05
BAZ2A	0.429559	2.7918e-05
SERPINA9	1.78804	2.79522e-05
DUSP5	-0.555936	2.79542e-05
ARL8B	0.430129	2.80306e-05
SAV1	0.447699	2.80455e-05
SARAF	-0.377168	2.80776e-05
IFITM10	-0.602738	2.82002e-05
SUPT5H	-0.301568	2.82154e-05
TRAM1	-0.496177	2.82956e-05
CARD8	0.291503	2.83054e-05
CEMIP2	0.426931	2.83745e-05
ELMO2	-0.391502	2.84448e-05
ANKRD44	0.197253	2.84735e-05
ZBTB2	-0.536115	2.8536e-05
FJX1	0.483631	2.85612e-05
ALAS1	0.476616	2.85681e-05
TREX1	0.652258	2.8585e-05
RUBCNL	-0.583367	2.862e-05
TIFA	0.497138	2.87238e-05
[truncated: 14,384 more rows]
