# Supplementary material for: Gastric cancer-derived LBP promotes liver metastasis by driving intrahepatic fibrotic pre-metastatic niche formation
Source: J Exp Clin Cancer Res. 2023 Oct 3;42:258. doi: 10.1186/s13046-023-02833-8 (PMC10546721; doi:10.1186/s13046-023-02833-8)
Supplement: Supplementary file 6 — Additional file 6. [file 13046_2023_2833_MOESM6_ESM.xlsx]

## Sheet: pENTR
Accession	Gene Symbol	MW (kDa)	Peptides	Coverage (%)	Abundances (Normalized)	Score Sequest
P04264	KRT1	66	28	38	1042255920	105.81
P52732	KIF11	119.1	34	30	5.34196e+08	78.13
P13645	KRT10	58.8	23	35	9.24595e+08	95.64
P35908	KRT2	65.4	24	34	2.59188e+08	68.74
P13647	KRT5	62.3	27	37	1.00434e+08	38.74
P04259	KRT6B	60	21	31	7.1438e+06	45.05
P02538	KRT6A	60	20	30	2.3374e+06	41.02
P35527	KRT9	62	15	27	3.06809e+08	41.32
P02533	KRT14	51.5	14	28	5.95903e+07	44.11
P60709	ACTB	41.7	10	28	4.68601e+07	18.8
P08779	KRT16	51.2	10	19	1671079	35.98
P16403	HIST1H1C	21.4	7	28	2.6913e+07	16.42
P02768	ALB	69.3	9	12	1.22765e+08	12.83
P68363	TUBA1B	50.1	7	18	1.09553e+07	6.88
Q04695	KRT17	48.1	8	14	1.77602e+06	21.44
P68371	TUBB4B	49.8	7	19	1.51191e+07	8.97
Q86YZ3	HRNR	282.2	4	6	9.19503e+06	4.61
P0DMV9	HSPA1B; HSPA1A	70	6	11	5.74408e+06	5.73
Q7Z794	KRT77	61.9	5	8	1.11769e+07	24.87
P81605	DCD	11.3	3	23	2.85875e+07	9.97
A2NJV5	IGKV2-29	13.1	2	17	9.83801e+08	19.13
P10809	HSPD1	61	5	9	5.05308e+06	8.45
P13646	KRT13	49.6	4	7	1.04636e+06	8.18
P07437	TUBB	49.6	6	16	1.23733e+06	6.94
P11142	HSPA8	70.9	5	9	4.52635e+06	6.18
P17844	DDX5	69.1	3	5	2.92042e+06	4.95
P08238	HSP90AB1	83.2	5	7	2.95177e+06	0
P08727	KRT19	44.1	5	10	1.13245e+06	14.32
P17066	HSPA6	71	4	8	2.09249e+06	4.36
P09874	PARP1	113	5	6	6.22575e+06	2.11
P13639	EEF2	95.3	4	4	4.25194e+06	3.92
P60842	EIF4A1	46.1	5	14	4.18456e+06	3.54
P07900	HSP90AA1	84.6	5	7	9.00454e+06	1.99
P68104	EEF1A1	50.1	3	6	9.78591e+06	2.35
P49327	FASN	273.3	4	2	2.55702e+06	1.72
P62241	RPS8	24.2	3	19	3.45341e+06	0
Q7RTS7	KRT74	57.8	4	5	733790	5.1
P15924	DSP	331.6	4	1	1.45392e+06	3.99
Q00839	HNRNPU	90.5	4	5	1.59317e+06	3.34
Q14240	EIF4A2	46.4	4	10	327142	3.54
P04406	GAPDH	36	2	7	4.68689e+06	3.2
P08670	VIM	53.6	4	9	6.85602e+06	5.26
P36578	RPL4	47.7	2	4	3305394	4.34
P02765		39.3	3	5	1.64064e+06	1.99
P60174	TPI1	30.8	2	9	2.56556e+06	4.1
P31944	CASP14	27.7	2	9	2.9783e+06	3.82
P62826	RAN	24.4	3	15	4.03026e+06	2.29
P83731	RPL24	17.8	2	13	1.95164e+06	0
P59665	DEFA1; DEFA1B	10.2	2	20	3.05803e+06	2.23
Q16778	HIST2H2BE	13.9	2	16	7.0302e+06	2.01
P19338	NCL	76.6	3	4	2.0505e+06	2.09
P62987	UBA52	14.7	3	30	6.37669e+06	2.16
P49368	CCT3	60.5	1	2	695640	2.35
P50990	CCT8	59.6	2	3	494332	2.43
Q5T749	KPRP	64.1	3	5	2.10152e+06	4.41
P05109	S100A8	10.8	2	19	6.69486e+06	0
P52272	HNRNPM	77.5	3	4	1.61883e+06	2.24
Q5D862	FLG2	247.9	1	1	1.69976e+06	1.63
P26641	EEF1G	50.1	2	5	1.08221e+06	1.74
P25311	AZGP1	34.2	3	9	2.22671e+06	0
P14923	JUP	81.7	2	3	1.30751e+06	0
A0A075B6R9		13.1	1	9	5551333	2.85
P18124	RPL7	29.2	1	4	1.70385e+06	2.63
Q99832	CCT7	59.3	3	5	931587	0
P61626	LYZ	16.5	1	8	814106	1.95
P63104	YWHAZ	27.7	2	9	531478	0
P06576	ATP5B	56.5	2	4	1.83726e+06	0
P12273	PIP	16.6	2	18	3.27465e+06	0
Q08188	TGM3	76.6	1	2	429665	0
Q06830	PRDX1	22.1	2	10	2.56654e+06	0
O14744	PRMT5	72.6	1	2	1.11182e+06	2.73
P19013	KRT4	57.3	2	4	465148	4.31
P50995	ANXA11	54.4	2	4	1.54846e+06	1.74
P05089	ARG1	34.7	2	7	1.47403e+06	0
P12236	SLC25A6	32.8	2	6	2.39945e+06	0
P62424	RPL7A	30	1	3	892250	2.5
P06493	CDK1	34.1	1	3	405838	2.1
P02788	LTF	78.1	2	3	2.04246e+06	1.92
P02750	LRG1	38.2	1	3	8284986	1.76
P62753	RPS6	28.7	1	5	776660	0
P06733	ENO1	47.1	2	4	3.17074e+06	1.89
P06748	NPM1	32.6	2	4	1.92127e+06	1.89
P09525	ANXA4	35.9	1	3	652570	2.02
P62913	RPL11	20.2	2	13	2.44012e+06	3.56
P48643	CCT5	59.6	1	2	629645	0
P26373	RPL13	24.2	2	9	1.55383e+06	3.43
Q02413	DSG1	113.7	2	2	474720	0
Q6UWP8	SBSN	60.5	1	6	985081	0
P35232	PHB	29.8	1	4	831678	2.04
Q14566	MCM6	92.8	1	1	252448	0
Q9NSB4	KRT82	56.6	1	2	15053644	0
Q01469	FABP5	15.2	1	7	1007555	2.06
P07478	PRSS2	26.5	1	4	2832877	2.44
Q5T9A4	ATAD3B	72.5	1	1	313726	1.77
P46779	RPL28	15.7	1	8	467934	0
Q07020	RPL18	21.6	2	12	1.42136e+06	0
P39023	RPL3	46.1	1	3	446532	0
Q8TAA3	PSMA8	28.5	1	4	608856	0
P47914	RPL29	17.7	1	5	925483	1.88
O75223	GGCT	21	1	7	766570	0
P07477	PRSS1	26.5	1	4	2715227	0
Q14533	KRT81	54.9	2	3		1.72
P48594	SERPINB4	44.8	1	3		2.09
P20930	FLG	434.9	1	2	317724	0
Q15717	ELAVL1	36.1	1	3		0
P22102	GART	107.7	1	1	403915	1.7
P62851	RPS25	13.7	1	8		0
P30050	RPL12	17.8	1	5	1.22411e+06	2.09
P23396	RPS3	26.7	1	4	813951	0
P49411	TUFM	49.5	1	3	1.61936e+06	1.76
P84098	RPL19	23.5	1	5	1.58179e+06	1.93
P46776	RPL27A	16.6	1	7	1.17347e+06	1.99
P62805	HIST1H4A; HIST1H4F; HIST1H4D; HIST1H4J; HIST2H4A; HIST2H4B; HIST1H4H; HIST1H4C; HIST4H4; HIST1H4E; HIST1H4I; HIST1H4B; HIST1H4K; HIST1H4L	11.4	1	10	1.43479e+06	0
P40227	CCT6A	58	1	2	572584	0
P11279	LAMP1	44.9	1	3	630089	0
P07339	CTSD	44.5	1	2	970883	1.83
P06702	S100A9	13.2	1	7	345421	0
Q16777	HIST2H2AC	14	1	7	5.09042e+06	1.96
P30101	PDIA3	56.7	1	2	477762	0
P22626	HNRNPA2B1	37.4	1	3	824512	1.91
P25705	ATP5A1	59.7	1	2	1.6699e+06	2.05
P17987	TCP1	60.3	1	2	490396	1.62
P62280	RPS11	18.4	1	5	969087	0
O43175	PHGDH	56.6	1	2	586367	1.87
P61978	HNRNPK	50.9	1	4		0
P15880	RPS2	31.3	1	3	726593	0
P04792	HSPB1	22.8	1	5	226600	0
P01876	IGHA1	37.6	1	3	207796	0
O00571	DDX3X	73.2	1	1	213412	0
P50914	RPL14	23.4	1	4	516397	0
P63244	GNB2L1; RACK1	35.1	1	3		0
P61313	RPL15	24.1	1	4	1.35048e+06	2.01
P61247	RPS3A	29.9	1	3	389059	0
P46781	RPS9	22.6	1	6	296326	0
P78371	CCT2	57.5	1	2		0
Q8NA58	PNLDC1	60.1	1	1	597656	1.6
P49862	KLK7	27.5	1	4	1.58641e+06	0
P62263	RPS14	16.3	1	7	355912	0
P00338	LDHA	36.7	1	2	861950	0
P40429	RPL13A	23.6	1	3	575512	0
Q14103	HNRNPD	38.4	1	4	522846	0
Q96QA5	GSDMA	49.3	1	2	654893	0
P02100	HBE1	16.2	1	7	600752	0
Q15366	PCBP2	38.6	1	3	519782	0

## Sheet: LBP
Accession	Gene Symbol	MW (kDa)	Peptides	Coverage (%)	Abundances (Normalized)	Score Sequest
P52732	KIF11	119.1	29	34	1.03887e+08	125.37
O00206	TLR4	95.6	23	39	1.71477e+08	131.9
P11142	HSPA8	70.9	23	38	5.53985e+07	60.64
P0DMV9	HSPA1B	70	16	34	3.0104e+07	54.51
P07437	TUBB	49.6	16	48	1.59943e+07	49.66
P68371	TUBB4B	49.8	16	47	2.89086e+07	48.64
P38646	HSPA9	73.6	16	33	4.56779e+07	44.19
P60709	ACTB	41.7	11	42	4.52821e+07	38.33
P11021	HSPA5	72.3	15	30	1.38156e+07	36.22
P18428	LBP	53.4	10	21	7.92697e+07	32.2
P04406	GAPDH	36	9	37	2.68361e+07	38.21
Q86YZ3	HRNR	282.2	13	17	1.0063e+07	23.65
P68363	TUBA1B	50.1	11	33	2.73981e+07	28
Q71U36	TUBA1A	50.1	10	29	784753	27.7
P08238	HSP90AB1	83.2	11	15	1.93459e+07	26.11
P02768	ALB	69.3	8	15	2.43196e+08	44.47
P62805	H4-16; H4C1; H4C11; H4C12; H4C13; H4C14; H4C15; H4C2; H4C3; H4C4; H4C5; H4C6; H4C8; H4C9	11.4	5	44	3.81638e+07	22.98
P62269	RPS18	17.7	8	44	8.44299e+07	42.04
P07355	ANXA2	38.6	8	29	11318350	24.87
P22061	PCMT1	24.6	8	52	1.07939e+07	14.86
P14923	JUP	81.7	9	15	6.08446e+06	11.36
Q5QNW6	H2BC18	13.9	4	33	3.21249e+07	38.71
P15924	DSP	331.6	8	3	8.04426e+06	17.09
P46782	RPS5	22.9	7	32	2.09729e+07	20.13
P07900	HSP90AA1	84.6	7	10	657236	12.59
P68871	HBB	16	6	44	1.34813e+07	15.37
P68133	ACTA1	42	6	16	2.51731e+06	16.08
P14625	HSP90B1	92.4	5	6	1.88241e+06	11.03
P10809	HSPD1	61	7	17	5.28573e+06	11.86
P62987	UBA52	14.7	4	37	6.44127e+07	24.99
Q4ZIN3	TMEM259	67.8	3	7	5.0148e+06	10.1
P25705	ATP5F1A	59.7	6	13	3.66312e+06	9.54
P61978	HNRNPK	50.9	6	19	3.61383e+06	6.9
Q02413	DSG1	113.7	5	7	3.80156e+06	10.01
P06733	ENO1	47.1	5	15	5.9524e+06	5.34
P48047	ATP5PO	23.3	5	27	3.72775e+06	11.54
P19338	NCL	76.6	5	9	6.01638e+06	10.43
Q06830	PRDX1	22.1	5	28	7.26895e+06	9.5
P05141	SLC25A5	32.8	4	16	6.72782e+06	5.36
P13639	EEF2	95.3	4	6	2.3053e+06	9.4
P68104	EEF1A1	50.1	5	17	7.76156e+06	12.66
P49720	PSMB3	22.9	1	9	928487	5.31
Q16777	H2AC20	14	3	27	2.20761e+07	11.39
P60174	TPI1	30.8	3	14	2.47121e+06	7.27
P23396	RPS3	26.7	5	22	4762923	8.8
P06576	ATP5F1B	56.5	3	9	2.3106e+06	8.1
P14618	PKM	57.9	5	14	4.75205e+06	8.94
P83731	RPL24	17.8	3	19	2.13341e+06	6.93
P62241	RPS8	24.2	4	25	2.86204e+06	5.86
P27824	CANX	67.5	5	10	3.04823e+06	8.72
Q13200	PSMD2	100.1	4	6	1.94659e+06	7.77
P10412	H1-4	21.9	3	13	4.31444e+06	10.87
P04843	RPN1	68.5	3	7	1.33997e+06	6.71
P81605	DCD	11.3	3	27	1.79719e+07	12.68
P55072	VCP	89.3	3	5	1.32216e+06	4.46
P01857	IGHG1	36.1	3	12	2.76359e+06	4.27
P04075	ALDOA	39.4	3	9	2.04005e+06	6.33
P69905	HBA1; HBA2	15.2	2	22	5.65252e+06	5.67
P08670	VIM	53.6	4	10	2.07595e+06	2.07
P49411	TUFM	49.5	3	10	1.84517e+06	4.89
Q96P63	SERPINB12	46.2	3	9	2.29726e+06	4.73
P26641	EEF1G	50.1	3	8	1.79222e+06	6.07
P00338	LDHA	36.7	4	12	4316743	3.79
P62937	PPIA	18	2	14	2.34997e+06	4.35
Q00325	SLC25A3	40.1	3	9	3.61483e+06	4.95
A0A087WW87	IGKV2-40	13.3	1	11	7.51759e+08	39.84
P19474	TRIM21	54.1	3	8	2.83491e+06	8.55
P09211	GSTP1	23.3	2	17	2.98515e+06	3.68
Q5D862	FLG2	247.9	3	3	6.201e+06	3.09
P12036	NEFH	112.4	3	2	2.25028e+07	9.45
O43242	PSMD3	60.9	2	4	561287	1.67
P04083	ANXA1	38.7	2	8	1.36395e+06	5
P07195	LDHB	36.6	3	12	1.75641e+06	3.97
Q15084	PDIA6	48.1	2	7	929250	4.74
P25311	AZGP1	34.2	3	13	1.88568e+06	4.34
P84098	RPL19	23.5	2	13	1.82283e+06	2.05
P28072	PSMB6	25.3	2	9	1.79007e+06	4.85
P50991	CCT4	57.9	2	5	399319	3.8
P08865	RPSA	32.8	2	10	526983	4.51
P62424	RPL7A	30	3	14	1.36005e+06	1.94
P12273	PIP	16.6	2	16	1.0925e+06	2.73
P26373	RPL13	24.2	2	11	1824655	4.79
P18124	RPL7	29.2	2	8	2.25944e+06	2.64
P09651	HNRNPA1	38.7	3	13	1.57038e+06	0
P60900	PSMA6	27.4	1	5	728826	2.9
P04792	HSPB1	22.8	2	13	1.2153e+06	1.76
P14136	GFAP	49.9	1	3	1.02271e+07	37.74
P62750	RPL23A	17.7	1	8	1.28244e+06	2.22
P31943	HNRNPH1	49.2	2	8	1.11203e+06	4.21
P15531	NME1	17.1	2	19	1.41119e+06	4.19
P84243	H3-3A; H3-3B	15.3	2	15	6.09692e+06	4.24
P00558	PGK1	44.6	2	8	1.15917e+06	2.17
P57088	TMEM33	28	1	5	843234	2.77
P23490	LORICRIN	25.7	1	4	611552	2.53
P28074	PSMB5	28.5	1	5	1023712	2.54
P02545	LMNA	74.1	2	4	696005	3.95
O95816	BAG2	23.8	2	9	845307	2.07
P30050	RPL12	17.8	2	15	1.29898e+06	4.38
P28799	GRN	63.5	2	4	3.73235e+06	5.32
P61247	RPS3A	29.9	2	6	1.03579e+06	1.66
Q8TAA3	PSMA8	28.5	2	10	1.14372e+06	1.75
Q00839	HNRNPU	90.5	1	2	865675	2.21
P48643	CCT5	59.6	2	5	760667	3.77
P39019	RPS19	16.1	2	13	247885	2.19
P37802	TAGLN2	22.4	2	10	1.31649e+06	4.41
P39023	RPL3	46.1	2	5	965040	1.61
P62851	RPS25	13.7	2	15	1.69639e+06	1.64
P62913	RPL11	20.2	1	8	830606	2.01
Q08554	DSC1	99.9	2	3	1.04819e+06	0
P05388	RPLP0	34.3	1	3	1032718	4.59
P39656	DDOST	50.8	2	4	933664	3.77
P22626	HNRNPA2B1	37.4	2	7	1.83515e+06	4.06
P61313	RPL15	24.1	2	8	2.66552e+06	3.87
P15880	RPS2	31.3	2	8	2.26817e+06	3.79
O75830	SERPINI2	46.1	1	2	793495	2.24
Q92841	DDX17	80.2	1	2	735224	2.58
Q07020	RPL18	21.6	1	7	981124	3.05
P18669	PGAM1	28.8	1	4	231854	1.63
P15311	EZR	69.4	2	3	914263	2.24
P36578	RPL4	47.7	1	3	942311	2.75
P23246	SFPQ	76.1	2	3	1.09216e+06	4.14
P63104	YWHAZ	27.7	1	6	993633	1.94
P16260	SLC25A16	36.2	1	10	1.23802e+06	3.42
Q02543	RPL18A	20.7	2	13	1.14448e+06	3.85
Q99623	PHB2	33.3	1	4	436008	2.03
Q09666	AHNAK	628.7	1	2	381468	2.01
P50914	RPL14	23.4	1	6	1.33964e+06	0
Q99460	PSMD1	105.8	1	1	550046	2.05
P04844	RPN2	69.2	1	2	321579	2.07
P22090	RPS4Y1	29.4	1	4	393325	1.93
P46776	RPL27A	16.6	1	7	1.53784e+06	2.87
P05109	S100A8	10.8	1	12	909404	0
P12277	CKB	42.6	1	4	304889	1.86
P62917	RPL8	28	1	4	1.66316e+06	2.79
Q13835	PKP1	82.8	1	2	462078	0
P31946	YWHAB	28.1	1	6	401585	0
P62263	RPS14	16.3	1	7	408384	2.62
P14678	SNRPB	24.6	1	3	277866	1.69
P46783	RPS10	18.9	1	5	864403	1.89
Q02878	RPL6	32.7	1	5	658353	0
P31949	S100A11	11.7	1	9	388034	1.78
P31944	CASP14	27.7	1	4	487093	1.91
Q9UHG0	DCDC2	52.8	1	5	26186516	0
P42766	RPL35	14.5	1	8	1054724	2.11
P30086	PEBP1	21	1	4	316672	1.67
P25788	PSMA3	28.4	1	5	409293	1.86
P35813	PPM1A	42.4	1	3	312046	0
Q9Y3U8	RPL36	12.2	1	10	778686	2.04
Q00610	CLTC	191.5	1	1	290861	0
P07237	P4HB	57.1	1	2	286462	0
P78347	GTF2I	112.3	1	1	269893	0
P16401	H1-5	22.6	1	5	1.14776e+06	2.37
P62266	RPS23	15.8	1	8	568314	0
O75223	GGCT	21	1	6	427116	2.04
P01859	IGHG2	35.9	1	3	3.65144e+06	4.33
P17980	PSMC3	49.2	1	4		1.82
Q01105	SET	33.5	1	3		0
P60842	EIF4A1	46.1	1	3	378475	0
P08195	SLC3A2	68	1	2	307342	0
Q5T750	XP32	26.2	1	3	2.24035e+06	2.47
Q8WX93	PALLD	150.5	1	3	19326916	0
P13010	XRCC5	82.7	1	1	285585	1.69
P07910	HNRNPC	33.7	1	4	694360	2.27
P62891	RPL39	6.4	1	20	711050	2.88
P59665	DEFA1; DEFA1B	10.2	1	10	578275	0
O43175	PHGDH	56.6	1	2	449009	2.09
P61626	LYZ	16.5	1	8	555959	1.86
P01834	IGKC	11.8	1	19	481187	0
P30101	PDIA3	56.7	1	2	526450	1.98
P27348	YWHAQ	27.7	1	6	521739	1.93
P46781	RPS9	22.6	1	5	1.23016e+06	1.88
P62826	RAN	24.4	1	5	458644	1.93
P25789	PSMA4	29.5	1	3	718978	2.16
O75477		38.9	1	2	293658	0
P36542	ATP5F1C	33	1	4	476534	0
Q96MR6	CFAP57	144.9	1	2	604432	0
P62195	PSMC5	45.6	1	3	270644	0
P62249	RPS16	16.4	1	7	515427	0
O00231	PSMD11	47.4	1	2	316490	0
Q9P109	GCNT4	53	1	5	12200936	0
P06702	S100A9	13.2	1	11	1.19766e+06	2.24
P62081	RPS7	22.1	1	6	297257	0
O00471	EXOC5	81.8	1	3	544008	0
P61254	RPL26	17.2	1	6	432353	2.3
Q12770	SCAP	139.6	1	3		0
P62753	RPS6	28.7	1	3	716291	0
P25786	PSMA1	29.5	1	3	450094	0
Q08188	TGM3	76.6	1	2	680393	0
P30048	PRDX3	27.7	1	5	244951	0
P06748	NPM1	32.6	1	3	576407	2.05
Q9P218	COL20A1	135.7	1	2		0
P27797	CALR	48.1	1	2	418811	0
Q6NVV1	RPL13AP3	12.1	1	11	547565	0
P07477	PRSS1	26.5	1	3	521716	0
P30041	PRDX6	25	1	5	363334	0
P01040	CSTA	11	1	7	651705	1.74
P32969	RPL9; RPL9P7; RPL9P8; RPL9P9	21.9	1	5	519543	0
Q9NRL2	BAZ1A	178.6	1	1	1.94278e+06	1.94
Q6P1Q0	LETMD1	41.8	1	3	376960	0
P49207	RPL34	13.3	1	8	436204	0
P67809	YBX1	35.9	1	9	235467	0
P57721	PCBP3	39.4	1	3	659091	0
P07737	PFN1	15	1	10	244400	1.95
P40926	MDH2	35.5	1	6	250237	0
Q99436	PSMB7	29.9	1	4	244082	2.08
